# Supplementary material for: N′-(2-Methoxy­benzyl­idene)-2-nitro­benzo­hydrazide
Source: Acta Crystallogr Sect E Struct Rep Online. 2009 Feb 21;65(Pt 3):o577. doi: 10.1107/S1600536809005753 (PMC2968637; doi:10.1107/S1600536809005753)
Supplement: Supplementary file 2 [file e-65-0o577-Isup2.hkl]

# 
# h,k,l, Fc-squared, Fo-squared, sigma(Fo-squared) and status flag 
# 
data_I
_shelx_title ' A in P-1' 
_shelx_refln_list_code          4 
_shelx_F_calc_maximum       95.10 
_exptl_crystal_F_000       312.00 
_reflns_d_resolution_high  0.7828 
 
loop_ 
 _symmetry_equiv_pos_as_xyz 
 'x, y, z' 
 '-x, -y, -z' 
 
_cell_length_a     7.4912 
_cell_length_b     9.4269 
_cell_length_c    10.9768 
_cell_angle_alpha  91.748 
_cell_angle_beta  106.218 
_cell_angle_gamma  92.221 
 
_shelx_F_squared_multiplier     1.000 
 
loop_ 
 _refln_index_h 
 _refln_index_k 
 _refln_index_l 
 _refln_F_squared_calc 
 _refln_F_squared_meas 
 _refln_F_squared_sigma 
 _refln_observed_status 
   1   0   0     2125.73     1870.60     36.34 o 
   2   0   0      396.58      403.55      8.16 o 
   3   0   0       80.31       78.54      3.03 o 
   4   0   0       46.14       38.81      1.32 o 
   5   0   0       43.50       36.84      1.91 o 
   6   0   0       86.60       79.54      3.28 o 
   7   0   0        1.91        2.74      1.00 o 
   8   0   0        0.21        0.82      0.93 o 
   9   0   0        1.91        3.15      1.36 o 
  -9   1   0        0.30        0.73      1.20 o 
  -8   1   0        0.30       -0.16      0.88 o 
  -7   1   0        0.39        0.72      0.73 o 
  -6   1   0        5.08        3.38      0.87 o 
  -5   1   0        7.53        7.62      1.01 o 
  -4   1   0       32.78       29.36      1.06 o 
  -3   1   0       45.55       40.20      1.19 o 
  -2   1   0      845.89      855.27     16.89 o 
  -1   1   0        8.45        6.37      0.30 o 
   0   1   0       48.17       47.12      1.06 o 
   1   1   0       16.76       13.08      0.47 o 
   2   1   0     2376.92     2270.09     44.19 o 
   3   1   0      111.66      126.81      3.72 o 
   4   1   0       35.64       35.56      1.42 o 
   5   1   0       14.08       12.47      1.12 o 
   6   1   0      163.71      151.85      5.11 o 
   7   1   0       14.18       10.63      2.82 o 
   8   1   0        1.00        2.42      1.71 o 
   9   1   0        6.66       10.29      2.73 o 
  -9   2   0        1.00        0.49      1.73 o 
  -8   2   0        3.43        4.37      1.20 o 
  -7   2   0       13.49       13.57      1.69 o 
  -6   2   0       15.03       20.29      1.85 o 
  -5   2   0       67.73       68.43      3.66 o 
  -4   2   0        0.23        0.18      0.27 o 
  -3   2   0      132.72      121.12      2.86 o 
  -2   2   0       33.72       27.31      0.87 o 
  -1   2   0      484.97      484.28      9.69 o 
   0   2   0      406.43      345.79      8.69 o 
   1   2   0       14.28       11.22      0.58 o 
   2   2   0       90.16       90.91      2.24 o 
   3   2   0        7.15        6.85      0.61 o 
   4   2   0       67.37       72.57      4.63 o 
   5   2   0       20.02       19.80      2.06 o 
   6   2   0       94.16       87.37      3.47 o 
   7   2   0        2.83        2.05      0.86 o 
   8   2   0       23.05       27.63      2.43 o 
  -9   3   0        1.22        2.62      1.99 o 
  -8   3   0        1.99        2.03      1.06 o 
  -7   3   0        0.48       -0.55      0.67 o 
  -6   3   0        0.04       -0.32      0.54 o 
  -5   3   0        0.10        0.48      0.52 o 
  -4   3   0       19.83       23.14      1.62 o 
  -3   3   0      129.54      138.17      3.29 o 
  -2   3   0        6.94        8.12      0.56 o 
  -1   3   0      131.42      117.65      3.36 o 
   0   3   0      105.78      107.42      2.49 o 
   1   3   0      360.69      374.88      7.72 o 
   2   3   0      956.24      986.09     19.63 o 
   3   3   0      231.88      238.33      5.34 o 
   4   3   0      147.68      155.63      4.54 o 
   5   3   0        5.96        6.32      1.32 o 
   6   3   0       10.19       12.89      2.55 o 
   7   3   0        1.83        2.31      0.90 o 
   8   3   0        0.09        1.30      1.72 o 
  -8   4   0        0.24       -0.25      0.96 o 
  -7   4   0       28.01       24.64      2.28 o 
  -6   4   0        9.40        7.68      4.61 o 
  -5   4   0       53.87       61.00      2.77 o 
  -4   4   0        0.67       -0.02      0.40 o 
  -3   4   0       44.92       47.74      1.55 o 
  -2   4   0      226.27      213.72      4.79 o 
  -1   4   0      450.81      503.65     10.33 o 
   0   4   0      794.71      825.00     16.51 o 
   1   4   0      202.07      214.34      4.73 o 
   2   4   0      552.01      567.54     11.68 o 
   3   4   0        0.53        0.81      0.51 o 
   4   4   0        6.48        9.89      0.94 o 
   5   4   0        9.46        8.43      1.10 o 
   6   4   0        4.96        6.40      1.19 o 
   7   4   0        6.75        6.92      1.96 o 
   8   4   0        0.67        2.72      1.75 o 
  -8   5   0        0.20        2.57      1.30 o 
  -7   5   0        4.68        4.55      1.16 o 
  -6   5   0        0.01       -0.24      0.86 o 
  -5   5   0       29.32       29.53      2.14 o 
  -4   5   0       58.64       58.61      3.19 o 
  -3   5   0       54.29       50.74      1.73 o 
  -2   5   0       33.35       39.21      1.41 o 
  -1   5   0      366.77      394.80      8.38 o 
   0   5   0      167.95      182.72      4.23 o 
   1   5   0        3.43        3.20      0.89 o 
   2   5   0       78.84       93.09      2.56 o 
   3   5   0      115.61      125.73      3.90 o 
   4   5   0        4.06        5.55      0.74 o 
   5   5   0        4.74        4.19      0.73 o 
   6   5   0        4.38        3.70      0.97 o 
   7   5   0        1.87        2.35      1.53 o 
   8   5   0        2.36        3.54      1.92 o 
  -8   6   0        1.24        2.04      1.34 o 
  -7   6   0        0.18       -0.13      0.84 o 
  -6   6   0        0.02       -0.24      0.69 o 
  -5   6   0        5.65        6.24      1.18 o 
  -4   6   0      120.21      133.62      4.66 o 
  -3   6   0       61.80       61.69      2.07 o 
  -2   6   0       14.06       13.27      1.03 o 
  -1   6   0       37.75       43.26      1.55 o 
   0   6   0       19.13       17.34      1.23 o 
   1   6   0       81.83       80.84      2.36 o 
   2   6   0        0.04        0.43      0.39 o 
   3   6   0        0.37        0.46      0.44 o 
   4   6   0        4.68        4.88      0.79 o 
   5   6   0        0.00        0.55      0.73 o 
   6   6   0       29.32       31.49      2.37 o 
  -7   7   0        3.67        1.95      1.15 o 
  -6   7   0        1.62        1.23      0.97 o 
  -5   7   0        7.33        9.40      1.40 o 
  -4   7   0       78.42       85.64      3.56 o 
  -3   7   0       63.86       63.91      2.23 o 
  -2   7   0      100.69       95.81      2.97 o 
  -1   7   0       25.35       29.70      1.42 o 
   0   7   0        0.56        0.82      0.79 o 
   1   7   0        0.16        0.16      0.52 o 
   2   7   0      229.56      221.82     15.05 o 
   3   7   0       23.60       25.10      1.92 o 
   4   7   0        1.95        2.50      1.29 o 
   5   7   0       12.89       12.39      2.35 o 
  -7   8   0        2.31        3.16      1.94 o 
  -6   8   0        0.71        0.23      1.01 o 
  -5   8   0        2.55        3.74      1.09 o 
  -4   8   0        0.33       -0.64      0.66 o 
  -3   8   0       13.19       16.51      2.30 o 
  -2   8   0        0.87        1.32      0.81 o 
  -1   8   0       63.67       63.98      2.89 o 
   0   8   0      117.34      108.02      4.04 o 
   1   8   0       54.74       51.17      2.54 o 
   2   8   0       10.86        9.49      1.35 o 
   3   8   0        0.74        0.34      1.07 o 
   4   8   0        0.93        1.22      1.28 o 
   5   8   0        0.82        1.91      1.54 o 
  -6   9   0        0.17        1.72      1.73 o 
  -5   9   0        2.66        3.13      1.74 o 
  -4   9   0        3.50        6.80      2.13 o 
  -3   9   0        0.01        0.34      1.15 o 
  -2   9   0      100.61       99.16      4.36 o 
  -1   9   0      128.93      119.75      7.03 o 
   0   9   0        1.95        2.33      0.96 o 
   1   9   0        1.26        2.67      1.15 o 
   2   9   0        1.24        0.69      1.40 o 
   3   9   0        0.68        0.88      1.33 o 
   4   9   0        0.04       -1.18      1.14 o 
   5   9   0        0.87       -0.89      1.59 o 
  -5  10   0        0.20        0.26      1.71 o 
  -4  10   0        4.94        7.40      2.20 o 
  -2  10   0        0.91        0.44      1.47 o 
  -1  10   0        6.28        8.02      1.59 o 
   0  10   0        0.99        1.90      1.01 o 
   1  10   0        0.12       -0.43      1.36 o 
   2  10   0       10.97        9.73      2.59 o 
   3  10   0        0.21        1.28      1.57 o 
   4  10   0        3.73        2.24      2.10 o 
  -3  11   0        5.26        7.55      2.08 o 
  -2  11   0       20.62       22.31      3.16 o 
  -1  11   0        9.85       13.62      1.89 o 
   0  11   0        0.19       -0.17      1.65 o 
   1  11   0        3.67        4.67      2.23 o 
   2  11   0        0.06       -0.36      1.81 o 
  -1  12   0        0.08       -0.24      1.88 o 
   0  12   0        0.02       -0.54      1.81 o 
   0 -12   1        2.73        2.15      2.14 o 
  -3 -11   1        0.89        1.57      2.10 o 
  -2 -11   1        0.12       -0.25      1.70 o 
  -1 -11   1        0.75        2.57      1.95 o 
   0 -11   1        5.92        5.02      1.78 o 
   1 -11   1       17.84       24.90      2.43 o 
   2 -11   1        2.23        1.47      1.45 o 
   3 -11   1        0.42        3.46      1.91 o 
  -4 -10   1        0.05       -0.01      1.65 o 
  -3 -10   1        6.34        7.72      2.33 o 
  -2 -10   1        4.83        3.28      1.19 o 
  -1 -10   1        0.41        0.70      0.92 o 
   0 -10   1       25.13       25.90      2.35 o 
   1 -10   1        2.01        1.96      0.99 o 
   2 -10   1        1.76        2.16      1.01 o 
   3 -10   1        9.43       19.82      2.96 o 
   4 -10   1        0.38        1.27      1.67 o 
   5 -10   1        8.42       11.88      2.80 o 
  -5  -9   1        0.41        0.33      1.73 o 
  -4  -9   1        5.99        6.06      2.12 o 
  -3  -9   1       11.37       13.20      1.73 o 
  -2  -9   1       42.28       44.91      2.83 o 
  -1  -9   1       66.50       70.84      3.42 o 
   0  -9   1        0.18       -0.11      1.28 o 
   1  -9   1       50.89       46.91      2.62 o 
   2  -9   1        0.58        0.04      0.73 o 
   4  -9   1        2.97        1.64      1.54 o 
   5  -9   1        0.07        0.59      1.51 o 
  -6  -8   1        0.96        2.17      1.73 o 
  -5  -8   1        0.16        1.54      1.39 o 
  -4  -8   1        2.14        2.65      1.06 o 
  -3  -8   1       61.35       59.50      7.17 o 
  -2  -8   1      138.03      127.60      4.65 o 
  -1  -8   1       13.52       13.01      1.69 o 
   0  -8   1        2.75        1.79      1.16 o 
   1  -8   1      169.18      158.61      5.40 o 
   2  -8   1      160.25      179.61      8.44 o 
   3  -8   1        0.99        0.34      1.12 o 
   4  -8   1       40.02       38.74      3.96 o 
   5  -8   1        1.05        0.00      1.43 o 
   6  -8   1        0.25        0.70      1.48 o 
  -6  -7   1        1.58        3.43      1.74 o 
  -5  -7   1       17.03       14.75      1.74 o 
  -4  -7   1        9.49        8.04      1.30 o 
  -3  -7   1       29.00       33.18      2.46 o 
  -2  -7   1        0.02        0.21      0.58 o 
  -1  -7   1      154.58      155.20      6.32 o 
   0  -7   1        6.28        6.98      1.02 o 
   1  -7   1      110.05      111.14      4.01 o 
   2  -7   1      101.90       93.37      2.80 o 
   3  -7   1      286.95      286.78      6.76 o 
   4  -7   1      187.41      199.16     16.09 o 
   5  -7   1       16.44       16.44      3.09 o 
   6  -7   1        2.19        4.38      1.13 o 
   7  -7   1        0.35       -0.41      1.07 o 
  -6  -6   1        4.37        8.23      1.97 o 
  -5  -6   1        5.28        6.25      1.12 o 
  -4  -6   1       39.05       43.50      2.28 o 
  -3  -6   1        0.94        0.35      0.45 o 
  -2  -6   1       57.34       58.39      1.90 o 
  -1  -6   1       18.49       16.80      0.94 o 
   0  -6   1       31.11       27.58      1.29 o 
   1  -6   1        6.88        6.04      0.77 o 
   2  -6   1       16.43       18.10      1.12 o 
   3  -6   1       82.26       81.89      2.54 o 
   4  -6   1       52.01       52.31      3.56 o 
   5  -6   1        2.19        1.78      1.31 o 
   6  -6   1        0.05        0.00      0.73 o 
   7  -6   1        1.21        4.47      1.26 o 
  -7  -5   1        0.34        0.58      1.27 o 
  -6  -5   1        8.97       10.08      1.13 o 
  -5  -5   1        0.02        0.25      0.49 o 
  -4  -5   1       84.63       79.87      2.48 o 
  -3  -5   1      101.26      108.77      2.97 o 
  -2  -5   1        1.20        1.38      0.41 o 
  -1  -5   1        4.55        5.79      0.77 o 
   0  -5   1        5.44        6.29      0.58 o 
   1  -5   1        0.35        0.06      0.26 o 
   2  -5   1        9.12        9.01      0.83 o 
   3  -5   1       99.54      103.99      3.44 o 
   4  -5   1        4.54        5.02      0.88 o 
   5  -5   1        4.75        4.71      0.98 o 
   6  -5   1        5.69        7.82      1.74 o 
   7  -5   1        0.87        0.57      0.86 o 
   8  -5   1        0.24        2.30      1.43 o 
  -8  -4   1        1.56       -0.27      1.48 o 
  -7  -4   1        0.00        0.83      0.81 o 
  -6  -4   1       31.87       34.48      1.68 o 
  -5  -4   1       25.35       26.42      2.30 o 
  -4  -4   1      135.46      131.95      4.56 o 
  -3  -4   1       33.56       37.82      1.52 o 
  -2  -4   1        4.40        6.92      0.60 o 
  -1  -4   1      117.05      112.10      3.70 o 
   0  -4   1        0.70        1.31      0.31 o 
   1  -4   1       57.43       52.51      1.55 o 
   2  -4   1      130.55      134.50      3.27 o 
   3  -4   1      161.48      169.56      4.06 o 
   4  -4   1      171.35      150.92      4.84 o 
   5  -4   1        0.41        0.55      0.57 o 
   6  -4   1        4.70        3.79      0.96 o 
   7  -4   1        1.63        1.07      0.87 o 
   8  -4   1        0.05        0.10      1.08 o 
  -8  -3   1        1.67        2.62      1.08 o 
  -7  -3   1        1.07        1.54      0.89 o 
  -6  -3   1        2.65        3.13      1.65 o 
  -5  -3   1        1.27        2.17      0.55 o 
  -4  -3   1      169.34      177.47      4.29 o 
  -3  -3   1       55.93       63.13      1.87 o 
  -2  -3   1      451.46      434.65      8.96 o 
  -1  -3   1      172.03      182.67      3.96 o 
   0  -3   1      541.79      522.63     10.50 o 
   1  -3   1      427.75      410.85      8.43 o 
   2  -3   1        7.22       12.36      2.65 o 
   3  -3   1     1268.56     1333.26     26.47 o 
   4  -3   1       29.27       31.72      1.45 o 
   5  -3   1       16.15       14.72      1.70 o 
   6  -3   1        3.91        3.13      1.41 o 
   7  -3   1       15.91       14.74      1.74 o 
   8  -3   1        1.94        0.84      1.03 o 
  -9  -2   1        0.19       -0.55      1.06 o 
  -8  -2   1        1.12        1.65      0.97 o 
  -7  -2   1        0.72        0.49      0.78 o 
  -6  -2   1       29.68       28.92      2.07 o 
  -5  -2   1        0.41        1.36      0.65 o 
  -4  -2   1        3.12        6.19      1.36 o 
  -3  -2   1      254.62      253.44      5.54 o 
  -2  -2   1      790.68      745.83     14.87 o 
  -1  -2   1     2644.37     2499.97     48.58 o 
   0  -2   1      130.03      131.26      2.81 o 
   1  -2   1      106.16       97.59      2.25 o 
   2  -2   1       46.36       45.58      1.31 o 
   3  -2   1      946.50      974.17     19.45 o 
   4  -2   1       77.83       81.59      2.27 o 
   5  -2   1       21.21       23.66      1.80 o 
   6  -2   1       42.73       37.23      2.43 o 
   7  -2   1        2.54        0.84      1.26 o 
   8  -2   1        0.00        1.24      1.00 o 
  -9  -1   1        1.24        0.12      1.12 o 
  -8  -1   1        4.13        3.45      1.18 o 
  -7  -1   1        5.94        4.90      1.10 o 
  -6  -1   1        9.71       11.31      1.89 o 
  -5  -1   1        3.93        3.12      0.52 o 
  -4  -1   1        6.76        5.29      0.58 o 
  -3  -1   1      402.00      383.79      7.97 o 
  -2  -1   1     3843.13     3601.62     69.88 o 
  -1  -1   1      123.13      117.31      2.56 o 
   0  -1   1      360.80      354.81      7.17 o 
   1  -1   1     1444.84     1357.07     26.49 o 
   2  -1   1      238.99      242.71      5.13 o 
   3  -1   1       55.86       58.12      1.64 o 
   4  -1   1      109.78      103.17      2.70 o 
   5  -1   1        0.04       -0.06      0.50 o 
   6  -1   1       17.10       25.15      2.03 o 
   7  -1   1        0.89        0.54      0.70 o 
   8  -1   1        0.10        0.79      0.96 o 
  -9   0   1        2.48        5.00      1.47 o 
  -8   0   1        0.03        0.80      0.89 o 
  -7   0   1        6.25        6.74      1.18 o 
  -6   0   1       22.20       22.80      1.87 o 
  -5   0   1      143.54      132.01     11.39 o 
  -4   0   1      401.47      394.14     10.03 o 
  -3   0   1      759.67      764.85     15.28 o 
  -2   0   1     3236.27     3104.06     60.30 o 
  -1   0   1     2172.67     2086.80     40.66 o 
   0   0   1        4.19        3.45      0.31 o 
   1   0   1      762.72      738.56     14.52 o 
   2   0   1       56.99       54.51      1.44 o 
   3   0   1       84.66       74.05      2.17 o 
   4   0   1       27.33       34.56      1.29 o 
   5   0   1       24.96       24.50      1.74 o 
   6   0   1       14.77       15.69      1.63 o 
   7   0   1        0.19        1.59      0.79 o 
   8   0   1        4.31        4.61      1.25 o 
  -9   1   1        5.06        9.31      1.79 o 
  -8   1   1        0.73       -0.70      0.70 o 
  -7   1   1        2.84        2.91      0.91 o 
  -6   1   1        1.70        2.41      0.81 o 
  -5   1   1        0.29        0.71      0.50 o 
  -4   1   1      380.42      415.94     10.81 o 
  -3   1   1     2357.13     2436.47     57.52 o 
  -2   1   1     9043.88     7363.72    171.98 o 
  -1   1   1        9.91       10.03      0.44 o 
   0   1   1     6672.02     5291.51    102.95 o 
   1   1   1       68.84       66.37      1.56 o 
   2   1   1        0.02        0.37      0.20 o 
   3   1   1       99.62       99.17      2.52 o 
   4   1   1        0.56        0.45      0.49 o 
   5   1   1      193.80      184.57      4.55 o 
   6   1   1       74.88       72.91      5.11 o 
   7   1   1        0.12        0.36      0.75 o 
   8   1   1        7.66       12.96      2.72 o 
  -9   2   1        0.08       -0.40      1.08 o 
  -8   2   1        3.79        3.17      1.09 o 
  -7   2   1        0.07       -0.49      0.65 o 
  -6   2   1       60.67       65.64      2.93 o 
  -5   2   1       70.65       73.45      2.93 o 
  -4   2   1        5.68        3.25      0.68 o 
  -3   2   1       14.83       16.78      1.14 o 
  -2   2   1        1.79        1.43      0.22 o 
  -1   2   1     2365.86     2397.57     46.60 o 
   0   2   1       14.08       14.17      0.71 o 
   1   2   1      617.69      619.20     12.34 o 
   2   2   1      422.41      411.77     10.21 o 
   3   2   1      183.49      194.28      4.43 o 
   4   2   1       40.82       36.42      1.46 o 
   5   2   1        0.03       -0.11      0.54 o 
   6   2   1       59.34       59.27      2.74 o 
   7   2   1        2.79        4.72      1.42 o 
   8   2   1       18.80       15.36      2.98 o 
  -9   3   1        3.35        3.93      1.54 o 
  -8   3   1        1.73        2.49      1.10 o 
  -7   3   1        4.29        4.54      1.08 o 
  -6   3   1        2.08        1.75      0.74 o 
  -5   3   1        0.08        0.39      0.50 o 
  -4   3   1       39.13       33.28      1.73 o 
  -3   3   1      143.68      145.33      4.12 o 
  -2   3   1      360.00      385.56      8.00 o 
  -1   3   1      510.25      554.71     11.18 o 
   0   3   1      645.31      669.64     16.73 o 
   1   3   1      195.26      194.42      4.26 o 
   2   3   1      412.51      450.00      9.31 o 
   3   3   1       87.84       96.24      3.08 o 
   4   3   1       40.02       40.90      1.55 o 
   5   3   1        4.66        6.44      1.07 o 
   6   3   1       44.50       42.73      2.36 o 
   7   3   1        2.97        4.15      1.81 o 
   8   3   1       26.12       23.75      3.58 o 
  -8   4   1        0.10       -0.16      0.92 o 
  -7   4   1        3.62        0.85      0.80 o 
  -6   4   1        1.04        1.43      0.97 o 
  -5   4   1       18.87       21.88      1.81 o 
  -4   4   1        0.45        0.87      0.85 o 
  -3   4   1       33.49       32.18      1.46 o 
  -2   4   1       33.51       37.91      1.29 o 
  -1   4   1      103.34      107.34      2.66 o 
   0   4   1      807.34      869.72     17.37 o 
   1   4   1      790.73      804.07     16.13 o 
   2   4   1      179.43      195.10      4.48 o 
   3   4   1       41.89       43.61      2.48 o 
   4   4   1        7.11        7.00      0.79 o 
   5   4   1        4.16        4.15      0.96 o 
   6   4   1       10.41       11.38      1.47 o 
   7   4   1        0.08        1.50      1.48 o 
   8   4   1        0.01       -0.91      1.60 o 
  -8   5   1        0.35        0.71      1.12 o 
  -7   5   1        3.61        1.96      1.27 o 
  -6   5   1       31.97       35.06      2.97 o 
  -5   5   1        4.81        6.27      1.09 o 
  -4   5   1      168.86      168.86      5.36 o 
  -3   5   1        0.66        0.53      0.32 o 
  -2   5   1       46.46       50.55      2.37 o 
  -1   5   1      328.17      342.74      7.37 o 
   0   5   1        4.62        4.13      1.08 o 
   1   5   1        2.73        3.23      0.46 o 
   2   5   1        4.75        7.79      1.41 o 
   3   5   1        1.29        1.59      0.48 o 
   4   5   1        0.96        2.23      0.60 o 
   5   5   1       26.36       25.19      3.16 o 
   6   5   1       10.57       11.05      1.54 o 
   7   5   1        2.08        2.73      1.58 o 
  -8   6   1        1.04        1.72      1.34 o 
  -7   6   1        0.02        0.43      0.82 o 
  -6   6   1       31.62       31.25      2.53 o 
  -5   6   1      233.21      227.16      7.12 o 
  -4   6   1      210.37      194.20      6.11 o 
  -3   6   1        0.23        0.48      0.37 o 
  -2   6   1       60.36       59.92      1.97 o 
  -1   6   1       20.24       22.76      1.25 o 
   0   6   1       32.43       32.03      1.30 o 
   1   6   1       44.57       46.27      1.67 o 
   2   6   1       62.70       63.61      2.08 o 
   3   6   1        6.99        8.21      1.03 o 
   4   6   1        2.96        2.11      0.81 o 
   5   6   1       37.26       34.81      2.38 o 
   6   6   1        1.50        2.39      1.03 o 
   7   6   1        0.01        1.85      1.62 o 
  -7   7   1        0.11       -0.34      0.98 o 
  -6   7   1       10.57       13.27      2.88 o 
  -5   7   1        0.07        0.02      0.69 o 
  -4   7   1       48.69       44.58      2.48 o 
  -3   7   1        2.05        2.90      0.61 o 
  -2   7   1        8.14        9.82      1.43 o 
  -1   7   1       19.74       19.15      1.46 o 
   0   7   1       31.11       31.14      1.43 o 
   1   7   1       56.11       50.09      2.33 o 
   2   7   1       77.50       77.27      2.49 o 
   3   7   1        9.09        8.73      1.25 o 
   4   7   1       13.27       14.40      1.68 o 
   5   7   1        0.26       -0.31      1.00 o 
   6   7   1        4.39        4.30      1.82 o 
  -7   8   1        0.67        0.69      1.19 o 
  -6   8   1        0.15       -0.85      0.90 o 
  -5   8   1        6.23        7.58      1.38 o 
  -4   8   1        0.08        1.31      0.77 o 
  -3   8   1       11.93       10.88      1.34 o 
  -2   8   1        8.18        7.49      0.89 o 
  -1   8   1       84.40       80.92      2.60 o 
   0   8   1       39.67       41.68      2.30 o 
   1   8   1       50.47       48.28      2.40 o 
   2   8   1       15.05       15.41      2.76 o 
   3   8   1        2.99        2.74      1.54 o 
   4   8   1        0.08        0.01      1.07 o 
   5   8   1        6.75        7.14      2.29 o 
   6   8   1        0.07        0.96      1.45 o 
  -6   9   1        0.10       -0.49      1.52 o 
  -5   9   1        0.07        0.11      1.66 o 
  -4   9   1       24.56       30.21      3.66 o 
  -3   9   1      156.43      174.68      8.44 o 
  -2   9   1        0.84        1.52      1.30 o 
  -1   9   1       20.39       23.46      2.14 o 
   0   9   1        0.04       -0.45      1.11 o 
   1   9   1        0.09       -1.60      1.09 o 
   2   9   1        4.87        2.04      1.51 o 
   3   9   1        0.23        0.39      1.30 o 
   4   9   1        1.85        3.09      1.80 o 
   5   9   1        1.86        1.50      1.71 o 
  -5  10   1        1.55       -0.46      1.82 o 
  -4  10   1       23.53       30.45      3.79 o 
  -3  10   1       23.14       24.74      3.26 o 
  -2  10   1        7.52        5.05      1.10 o 
  -1  10   1        8.95        9.16      1.44 o 
   0  10   1        4.73        9.85      2.46 o 
   1  10   1        1.13        2.59      1.73 o 
   2  10   1        2.07        1.66      1.80 o 
   3  10   1       16.30       17.09      3.24 o 
   4  10   1       10.03       13.29      3.28 o 
  -4  11   1        0.00        0.02      1.75 o 
  -3  11   1        0.28        1.37      1.40 o 
  -2  11   1        0.77        2.23      1.35 o 
  -1  11   1        1.83        2.80      1.91 o 
   0  11   1        0.02        1.12      1.82 o 
   1  11   1        3.51       13.27      3.11 o 
   2  11   1        0.37       -1.33      1.75 o 
  -3 -11   2        3.80        2.22      2.13 o 
  -2 -11   2        0.95       -0.68      1.07 o 
  -1 -11   2        5.88        2.71      1.28 o 
   0 -11   2        0.65        0.10      1.29 o 
   1 -11   2        4.50        4.43      1.79 o 
   2 -11   2        2.21        1.10      1.53 o 
   3 -11   2        0.10        0.89      1.71 o 
  -5 -10   2        3.82        4.83      2.51 o 
  -4 -10   2        0.40        0.75      1.99 o 
  -3 -10   2        0.53       -0.76      1.02 o 
  -2 -10   2        0.44       -0.18      1.83 o 
  -1 -10   2        0.62        0.75      0.85 o 
   0 -10   2        0.62        0.47      0.89 o 
   1 -10   2        0.88        0.47      1.59 o 
   2 -10   2        5.07        7.17      4.10 o 
   3 -10   2        0.00        1.12      1.30 o 
   4 -10   2        1.65       -0.34      1.51 o 
  -6  -9   2        0.62        1.63      2.09 o 
  -5  -9   2        0.04       -0.01      1.62 o 
  -4  -9   2        0.87        2.07      1.10 o 
  -3  -9   2        0.00       -0.42      0.95 o 
  -2  -9   2        1.77       -0.15      0.83 o 
  -1  -9   2       40.02       36.98      2.58 o 
   0  -9   2       59.51       57.09      4.84 o 
   1  -9   2        4.34        5.85      1.17 o 
   2  -9   2        6.92        7.99      1.36 o 
   4  -9   2        0.88        1.51      1.57 o 
   5  -9   2        5.30        6.78      2.24 o 
  -6  -8   2        8.53       13.50      2.79 o 
  -5  -8   2        0.02        0.12      0.88 o 
  -4  -8   2        1.29       -0.30      0.84 o 
  -3  -8   2       22.16       22.86      4.49 o 
  -2  -8   2        1.79        1.94      0.92 o 
  -1  -8   2      417.87      402.70     13.98 o 
   0  -8   2       74.83       70.28      3.17 o 
   1  -8   2       20.37       22.06      2.17 o 
   2  -8   2       13.51       13.26      1.57 o 
   3  -8   2        2.67        3.68      1.51 o 
   4  -8   2       14.23        9.62      2.21 o 
   5  -8   2        4.60        1.37      1.40 o 
   6  -8   2        1.37        1.69      1.70 o 
  -6  -7   2       12.23       11.07      1.58 o 
  -5  -7   2        0.47        1.16      0.91 o 
  -4  -7   2       13.83       13.86      1.64 o 
  -3  -7   2      141.39      139.35      4.93 o 
  -2  -7   2      141.98      127.57      5.86 o 
  -1  -7   2       65.83       68.87      3.43 o 
   0  -7   2      194.42      197.88      6.18 o 
   1  -7   2      114.09      117.52      4.23 o 
   2  -7   2        2.06        2.03      1.10 o 
   3  -7   2       13.74       15.16      1.59 o 
   4  -7   2       19.24       19.93      1.84 o 
   5  -7   2        5.04        6.14      1.52 o 
   6  -7   2        0.85        1.90      1.23 o 
   7  -7   2        5.38        6.84      1.69 o 
  -7  -6   2        1.07        2.03      1.39 o 
  -6  -6   2        8.45       10.67      1.90 o 
  -5  -6   2        9.03        9.96      1.36 o 
  -4  -6   2       59.50       58.91      5.31 o 
  -3  -6   2        1.34        1.02      0.75 o 
  -2  -6   2        2.94        3.03      0.74 o 
  -1  -6   2       38.47       47.79      2.69 o 
   0  -6   2      352.16      325.11      9.02 o 
   1  -6   2       28.47       31.08      1.37 o 
   2  -6   2        7.87        8.77      0.85 o 
   3  -6   2       18.82       21.07      1.61 o 
   4  -6   2       40.01       44.66      5.02 o 
   5  -6   2       14.09       13.90      1.68 o 
   6  -6   2        0.18        1.10      0.89 o 
   7  -6   2       14.14       13.14      3.05 o 
  -7  -5   2        4.00        5.09      1.70 o 
  -6  -5   2        1.29        1.71      0.82 o 
  -5  -5   2        0.72        1.11      0.53 o 
  -4  -5   2       48.54       51.77      1.86 o 
  -3  -5   2       40.45       37.34      1.43 o 
  -2  -5   2      107.94      103.09      2.81 o 
  -1  -5   2       12.33       11.58      0.64 o 
   0  -5   2       33.14       34.45      1.90 o 
   1  -5   2      606.76      640.04     13.14 o 
   2  -5   2      512.11      510.80     16.42 o 
   3  -5   2       55.64       52.53      1.84 o 
   4  -5   2        1.36        0.59      0.55 o 
   5  -5   2        0.32       -0.17      0.99 o 
   6  -5   2       13.34       16.45      5.46 o 
   7  -5   2        2.00        3.15      1.13 o 
   8  -5   2        0.54       -0.48      2.01 o 
  -8  -4   2        4.33        6.20      1.36 o 
  -7  -4   2        6.93        6.32      1.26 o 
  -6  -4   2        0.62        0.11      0.63 o 
  -5  -4   2       11.09       11.74      1.03 o 
  -4  -4   2        7.55        7.72      0.82 o 
  -3  -4   2       31.49       31.60      1.25 o 
  -2  -4   2        8.75       10.16      0.99 o 
  -1  -4   2      113.84      111.40      2.65 o 
   0  -4   2       41.14       40.39      1.22 o 
   1  -4   2     1085.66     1131.31     22.49 o 
   2  -4   2       80.95       94.89      2.55 o 
   3  -4   2       53.41       48.82      1.68 o 
   4  -4   2        0.59        0.30      0.51 o 
   5  -4   2       25.77       29.26      2.12 o 
   6  -4   2        0.62        0.41      0.70 o 
   7  -4   2        1.44        1.53      0.94 o 
   8  -4   2        2.38        3.21      1.38 o 
  -9  -3   2        0.05        0.07      1.23 o 
  -8  -3   2        3.87        7.55      1.53 o 
  -7  -3   2       25.05       22.98      5.39 o 
  -6  -3   2      171.64      170.39      5.53 o 
  -5  -3   2       19.03       21.00      1.28 o 
  -4  -3   2      215.19      208.87      4.90 o 
  -3  -3   2       34.10       35.01      2.04 o 
  -2  -3   2       94.32       92.09      2.30 o 
  -1  -3   2      481.57      484.14      9.81 o 
   0  -3   2      283.98      264.96      5.55 o 
   1  -3   2       87.18       74.94      1.94 o 
   2  -3   2      568.15      578.37     11.82 o 
   3  -3   2      110.38      110.67      3.99 o 
   4  -3   2       28.26       30.36      1.83 o 
   5  -3   2        0.06        0.53      0.76 o 
   6  -3   2        0.55       -0.03      0.58 o 
   7  -3   2        2.14        2.06      0.97 o 
   8  -3   2        0.42       -0.17      1.09 o 
  -9  -2   2        0.52        0.91      2.19 o 
  -8  -2   2        0.36        0.47      0.83 o 
  -7  -2   2       25.72       22.14      3.31 o 
  -6  -2   2       21.93       18.46      1.68 o 
  -5  -2   2      232.58      221.48      5.22 o 
  -4  -2   2      172.88      176.39      4.19 o 
  -3  -2   2      415.37      409.37      8.55 o 
  -2  -2   2     2026.29     1917.66     37.45 o 
  -1  -2   2     1759.71     1729.69     33.80 o 
   0  -2   2     3798.34     3497.69     67.86 o 
   1  -2   2      338.03      326.20      6.77 o 
   2  -2   2      236.80      259.81      5.59 o 
   3  -2   2      345.07      372.38      7.91 o 
   4  -2   2       26.04       23.81      1.13 o 
   5  -2   2        2.02        2.14      0.70 o 
   6  -2   2        0.87        0.61      1.29 o 
   7  -2   2        0.01        0.22      0.77 o 
   8  -2   2        2.69        4.81      2.35 o 
  -9  -1   2        1.13        0.83      1.41 o 
  -8  -1   2        0.04        1.11      0.92 o 
  -7  -1   2       18.15       17.93      1.84 o 
  -6  -1   2       34.60       45.99      4.54 o 
  -5  -1   2       12.00       10.45      0.94 o 
  -4  -1   2       62.84       58.06      3.50 o 
  -3  -1   2     1752.48     1717.44     33.73 o 
  -2  -1   2        5.60        6.35      0.49 o 
  -1  -1   2     3964.90     3392.30     80.39 o 
   0  -1   2     3360.35     3044.83     59.05 o 
   1  -1   2     1308.14     1305.21     25.56 o 
   2  -1   2      393.01      390.16      8.06 o 
   3  -1   2       67.64       68.67      1.95 o 
   4  -1   2      238.46      239.39      5.49 o 
   5  -1   2       82.53       79.50      3.17 o 
   6  -1   2       34.49       31.16      2.27 o 
   7  -1   2        5.94        7.14      1.86 o 
   8  -1   2        2.88        6.13      1.69 o 
  -9   0   2        2.20        1.84      1.24 o 
  -8   0   2        0.09       -1.04      0.74 o 
  -7   0   2        1.06        2.82      0.96 o 
  -6   0   2        4.07        4.19      0.94 o 
  -5   0   2        4.42        3.70      0.78 o 
  -4   0   2      589.52      562.46     11.54 o 
  -3   0   2        2.11        1.77      0.31 o 
  -2   0   2     3933.76     3771.02     73.15 o 
  -1   0   2      652.14      660.52     13.03 o 
   0   0   2      314.25      321.65      6.46 o 
   1   0   2       19.60       21.41      0.84 o 
   2   0   2      187.66      200.82      4.38 o 
   3   0   2       64.96       67.55      1.91 o 
   4   0   2       19.70       24.15      1.88 o 
   5   0   2        4.81        6.34      1.01 o 
   6   0   2       40.18       41.75      5.01 o 
   7   0   2        8.85        9.03      1.44 o 
   8   0   2        1.63        1.02      1.63 o 
  -9   1   2        0.00       -0.14      0.96 o 
  -8   1   2       10.64        8.23      1.50 o 
  -7   1   2        0.98        0.55      0.76 o 
  -6   1   2        0.34        0.40      0.59 o 
  -5   1   2        0.16        0.20      0.45 o 
  -4   1   2        0.12       -0.04      0.47 o 
  -3   1   2      448.49      466.93     11.74 o 
  -2   1   2     5680.10     5129.53     99.45 o 
  -1   1   2       90.57       86.01      1.97 o 
   0   1   2       16.67       17.63      0.52 o 
   1   1   2     1186.97     1161.43     22.77 o 
   2   1   2      577.32      576.49     11.65 o 
   3   1   2        3.50        5.42      0.55 o 
   4   1   2       90.01       86.02      2.46 o 
   5   1   2       10.94       10.03      0.94 o 
   6   1   2       45.11       40.70      5.56 o 
   7   1   2        0.12        0.07      1.45 o 
   8   1   2       14.49       20.17      3.40 o 
  -9   2   2        0.06        0.27      1.12 o 
  -8   2   2        0.39        0.87      1.18 o 
  -7   2   2        5.40        4.95      1.09 o 
  -6   2   2        0.26       -0.01      0.59 o 
  -5   2   2      135.37      131.92      6.07 o 
  -4   2   2      521.33      554.19     20.36 o 
  -3   2   2        4.54        3.12      0.56 o 
  -2   2   2     1955.68     1923.75     37.59 o 
  -1   2   2      428.06      434.00      8.77 o 
   0   2   2     1103.16     1056.38     20.74 o 
   1   2   2       21.22       23.63      1.24 o 
   2   2   2      131.86      132.82      3.11 o 
   3   2   2       27.59       22.36      1.01 o 
   4   2   2        5.85        4.19      0.61 o 
   5   2   2       67.88       69.01      2.30 o 
   6   2   2       73.00       76.51      5.05 o 
   7   2   2        0.52        1.36      1.59 o 
   8   2   2       16.05       15.66      3.18 o 
  -9   3   2        0.13       -0.62      1.13 o 
  -8   3   2        7.49        6.14      2.11 o 
  -7   3   2       17.95       12.87      1.62 o 
  -6   3   2        0.33        0.80      0.60 o 
  -5   3   2        8.19        7.56      1.04 o 
  -4   3   2        0.13       -0.54      0.52 o 
  -3   3   2      213.26      217.24      4.82 o 
  -2   3   2      262.12      279.91      5.99 o 
  -1   3   2      798.39      822.89     19.77 o 
   0   3   2       10.15       12.04      1.24 o 
   1   3   2       78.38       84.82      2.12 o 
   2   3   2        3.02        3.25      0.44 o 
   3   3   2      247.91      272.43      6.05 o 
   4   3   2       14.80       16.18      1.46 o 
   5   3   2       18.70       14.97      1.54 o 
   6   3   2       53.78       62.09      4.57 o 
   7   3   2        6.43       13.20      2.67 o 
   8   3   2        2.35        1.28      1.73 o 
  -8   4   2        0.94       -0.32      1.52 o 
  -7   4   2       18.74       18.69      1.99 o 
  -6   4   2        0.31        0.73      0.70 o 
  -5   4   2        0.10       -0.30      0.53 o 
  -4   4   2        5.81        5.34      0.86 o 
  -3   4   2        1.20        1.14      0.43 o 
  -2   4   2       33.63       33.75      1.22 o 
  -1   4   2       78.47       86.52      2.78 o 
   0   4   2      146.22      162.69      3.76 o 
   1   4   2        0.17        0.06      0.25 o 
   2   4   2      185.07      215.43      5.81 o 
   3   4   2      104.63      104.68      4.27 o 
   4   4   2        4.05        6.34      1.36 o 
   5   4   2        0.79        0.33      0.67 o 
   6   4   2       11.34       11.92      1.53 o 
   7   4   2        9.77       12.57      2.53 o 
   8   4   2        2.19        4.02      2.11 o 
  -8   5   2        1.47        1.38      1.30 o 
  -7   5   2       19.59       22.21      2.25 o 
  -6   5   2        0.05       -0.79      0.64 o 
  -5   5   2       49.16       46.35      4.25 o 
  -4   5   2       18.11       17.49      2.55 o 
  -3   5   2      104.08      107.90      2.89 o 
  -2   5   2       53.99       49.40      1.65 o 
  -1   5   2       39.22       37.48      1.35 o 
   0   5   2      316.53      361.08      7.76 o 
   1   5   2        0.32        0.70      0.40 o 
   2   5   2      103.21      102.05      2.77 o 
   3   5   2        1.43        1.79      0.70 o 
   4   5   2        8.39        7.09      1.15 o 
   5   5   2        2.16        1.37      0.81 o 
   6   5   2        6.08        6.69      1.31 o 
   7   5   2        0.01        1.21      1.46 o 
  -8   6   2       12.97       11.99      1.97 o 
  -7   6   2       11.48        8.09      1.51 o 
  -6   6   2        9.08        8.80      1.84 o 
  -5   6   2       56.89       57.27      2.83 o 
  -4   6   2       93.97       89.99      3.50 o 
  -3   6   2        1.75        2.72      0.55 o 
  -2   6   2       13.67       14.64      1.48 o 
  -1   6   2       26.40       29.95      1.72 o 
   0   6   2      151.00      153.33      4.57 o 
   1   6   2       90.37       87.52      2.55 o 
   2   6   2       91.41       96.82      4.52 o 
   3   6   2        1.99        1.93      0.97 o 
   4   6   2        2.42        1.88      0.78 o 
   5   6   2        0.62        1.18      0.85 o 
   6   6   2       12.05       12.34      1.66 o 
   7   6   2        2.23       -0.13      1.41 o 
  -7   7   2        0.26        1.71      1.18 o 
  -6   7   2        0.67       -0.18      0.90 o 
  -5   7   2       52.73       53.13      2.79 o 
  -4   7   2      130.73      118.39      4.37 o 
  -3   7   2       19.01       22.93      1.39 o 
  -2   7   2        4.58        4.48      0.85 o 
  -1   7   2        0.00        0.55      0.76 o 
   0   7   2       19.45       20.17      1.26 o 
   1   7   2       37.16       30.86      2.94 o 
   2   7   2       26.20       27.62      2.06 o 
   3   7   2        6.18        6.14      1.53 o 
   4   7   2       21.88       22.74      2.12 o 
   5   7   2        2.70        2.35      0.99 o 
   6   7   2        5.15        4.82      1.34 o 
  -7   8   2        0.06        0.21      1.14 o 
  -6   8   2       20.69       19.57      2.19 o 
  -5   8   2       17.88       18.45      1.95 o 
  -4   8   2       10.22        9.06      3.42 o 
  -3   8   2        9.18        9.13      1.49 o 
  -2   8   2       51.95       45.27      1.89 o 
  -1   8   2        0.03        0.37      0.58 o 
   0   8   2        5.73        6.13      0.85 o 
   1   8   2       42.28       46.63      5.11 o 
   2   8   2      130.15      129.85      4.88 o 
   4   8   2        2.86        2.92      1.66 o 
   5   8   2        0.05        0.08      1.36 o 
   6   8   2        3.87        4.24      2.10 o 
  -6   9   2        3.63        4.57      1.43 o 
  -5   9   2        6.69        6.86      1.43 o 
  -4   9   2        0.70        0.48      0.81 o 
  -3   9   2       36.42       36.02      2.39 o 
  -2   9   2        1.22        0.84      1.32 o 
  -1   9   2        3.40        4.72      1.00 o 
   0   9   2        6.75        3.96      1.74 o 
   1   9   2        2.61        1.75      1.51 o 
   2   9   2        4.78        7.87      2.23 o 
   4   9   2        0.96        2.02      1.62 o 
   5   9   2        0.34        2.35      1.64 o 
  -5  10   2       27.20       38.32      4.51 o 
  -4  10   2        0.00       -1.20      1.40 o 
  -3  10   2       10.01        7.78      2.02 o 
  -2  10   2        0.56        0.82      1.48 o 
  -1  10   2        0.93        1.17      1.43 o 
   0  10   2        2.18        1.76      1.63 o 
   1  10   2        0.01       -0.55      1.42 o 
   2  10   2        2.64        4.93      2.09 o 
  -4  11   2        8.44       11.85      2.81 o 
  -1  11   2        0.18        1.18      1.73 o 
   0  11   2        1.19        3.39      2.02 o 
   1  11   2        3.76        3.54      2.28 o 
  -3 -11   3        0.25       -1.71      1.45 o 
  -2 -11   3        1.02        0.71      1.27 o 
  -1 -11   3        3.33        3.10      1.28 o 
   0 -11   3        0.03        0.18      0.99 o 
   1 -11   3        1.56        0.35      1.20 o 
   2 -11   3        3.70        4.05      2.14 o 
  -5 -10   3        0.05        0.52      2.09 o 
  -4 -10   3        0.00        0.07      1.24 o 
  -3 -10   3        5.19        3.58      1.29 o 
  -2 -10   3        0.01       -0.12      0.87 o 
  -1 -10   3        8.36        7.81      2.37 o 
   0 -10   3        1.72        1.89      0.92 o 
   1 -10   3        5.90        9.02      1.59 o 
   2 -10   3        3.97        4.71      1.27 o 
   3 -10   3        0.08        1.56      1.50 o 
  -6  -9   3        0.15       -0.91      1.90 o 
  -5  -9   3        0.51        0.62      1.16 o 
  -4  -9   3        3.68        3.08      1.14 o 
  -3  -9   3       77.56       79.91      3.77 o 
  -2  -9   3       92.59       93.46      4.05 o 
  -1  -9   3       39.61       40.15      2.71 o 
   0  -9   3       43.89       46.42      2.81 o 
   1  -9   3       26.14       26.09      2.29 o 
   2  -9   3        0.03        1.49      0.92 o 
   3  -9   3       48.15       50.73      4.74 o 
   4  -9   3        8.31        7.83      2.23 o 
   5  -9   3        0.90        1.17      1.74 o 
  -6  -8   3        2.01        1.87      1.10 o 
  -5  -8   3        2.24        1.82      1.03 o 
  -4  -8   3        4.78        3.59      1.79 o 
  -3  -8   3       10.32       10.35      1.48 o 
  -2  -8   3        3.90        4.36      1.06 o 
  -1  -8   3        9.88        7.20      1.21 o 
   0  -8   3        0.45        1.00      0.71 o 
   1  -8   3       10.05        8.96      1.83 o 
   2  -8   3       33.46       35.90      4.50 o 
   3  -8   3       14.64       19.77      2.93 o 
   4  -8   3        1.00        0.86      1.12 o 
   5  -8   3        0.38        1.42      1.39 o 
   6  -8   3        1.62        1.08      1.71 o 
  -7  -7   3        0.19       -0.35      1.37 o 
  -6  -7   3        0.31       -1.10      0.81 o 
  -5  -7   3       11.59       11.27      2.41 o 
  -4  -7   3       45.34       45.52      3.50 o 
  -3  -7   3      135.09      121.74      4.54 o 
  -2  -7   3       29.33       23.94      3.46 o 
  -1  -7   3       21.20       19.88      1.77 o 
   0  -7   3       22.42       18.27      2.00 o 
   1  -7   3       12.83       11.96      1.39 o 
   2  -7   3        2.82        3.12      1.21 o 
   3  -7   3       10.77       12.63      1.47 o 
   4  -7   3        8.17        6.75      1.80 o 
   5  -7   3        6.34        6.64      1.78 o 
   6  -7   3        0.28        0.81      1.61 o 
  -8  -6   3        2.08        2.62      1.90 o 
  -7  -6   3        8.09       10.62      2.34 o 
  -6  -6   3       51.51       58.88      3.03 o 
  -5  -6   3        3.52        4.24      1.03 o 
  -4  -6   3       14.35       13.34      1.55 o 
  -3  -6   3       48.42       45.53      2.85 o 
  -2  -6   3       12.42       13.64      1.36 o 
  -1  -6   3      130.51      128.47      4.35 o 
   0  -6   3      270.01      285.72      8.17 o 
   1  -6   3      145.47      139.23     10.94 o 
   2  -6   3      105.18      105.61      4.43 o 
   3  -6   3        0.73        1.52      0.54 o 
   4  -6   3        3.83        2.95      0.87 o 
   5  -6   3        8.08        9.09      1.38 o 
   6  -6   3       18.27       16.43      1.96 o 
   7  -6   3       14.30       18.26      2.34 o 
  -8  -5   3        1.52        1.65      1.48 o 
  -7  -5   3        0.46        1.08      1.23 o 
  -6  -5   3        1.72        1.23      0.82 o 
  -5  -5   3        0.90        0.84      0.71 o 
  -4  -5   3        0.00        0.65      0.58 o 
  -3  -5   3       15.76       18.43      1.57 o 
  -2  -5   3      280.82      280.96      9.94 o 
  -1  -5   3       12.35       10.55      1.08 o 
   0  -5   3        9.06        8.04      0.79 o 
   1  -5   3        4.77        2.72      0.51 o 
   2  -5   3        2.33        2.34      0.48 o 
   3  -5   3        2.36        3.11      1.01 o 
   4  -5   3       22.90       22.21      1.77 o 
   5  -5   3        7.02        6.63      1.46 o 
   6  -5   3        0.59        1.29      0.88 o 
   7  -5   3       28.88       26.77      2.67 o 
  -8  -4   3        0.00       -0.36      1.22 o 
  -7  -4   3        7.60        7.62      1.31 o 
  -6  -4   3        9.17        8.11      1.24 o 
  -5  -4   3        0.21        0.59      0.58 o 
  -4  -4   3       31.18       32.32      1.43 o 
  -3  -4   3       12.94       15.19      0.87 o 
  -2  -4   3      221.65      221.69      4.91 o 
  -1  -4   3      243.23      269.79      7.39 o 
   0  -4   3     1475.22     1581.87     31.16 o 
   1  -4   3      162.14      179.38      5.03 o 
   2  -4   3        3.92        4.32      0.62 o 
   3  -4   3       33.90       40.32      1.55 o 
   4  -4   3        2.42        1.89      0.71 o 
   5  -4   3        6.52        7.06      1.47 o 
   6  -4   3        7.90        6.78      1.79 o 
   7  -4   3        5.51        9.08      3.18 o 
   8  -4   3        0.04       -0.67      1.23 o 
  -9  -3   3        0.01        0.07      1.14 o 
  -8  -3   3        0.50        0.59      0.93 o 
  -7  -3   3        2.41        1.09      0.84 o 
  -6  -3   3        6.33        7.04      1.15 o 
  -5  -3   3       28.34       27.56      1.73 o 
  -4  -3   3      171.79      167.39      4.10 o 
  -3  -3   3       36.04       38.83      1.59 o 
  -2  -3   3      169.77      180.02      4.04 o 
  -1  -3   3      512.10      473.62     12.03 o 
   0  -3   3       16.00       17.09      1.21 o 
   1  -3   3       75.65       80.81      2.12 o 
   2  -3   3        0.12        0.16      0.30 o 
   3  -3   3       69.12       73.60      2.66 o 
   4  -3   3        0.19        0.64      0.42 o 
   5  -3   3        5.97        6.02      1.03 o 
   6  -3   3       13.12       14.45      1.68 o 
   7  -3   3        0.83        1.12      0.89 o 
   8  -3   3        0.18        1.10      1.36 o 
  -9  -2   3        0.04        0.10      1.42 o 
  -8  -2   3        5.97        4.63      1.23 o 
  -7  -2   3       54.90       49.36      4.44 o 
  -6  -2   3      312.98      292.77      9.67 o 
  -5  -2   3      103.70       98.84      2.80 o 
  -4  -2   3        0.05        0.17      0.33 o 
  -3  -2   3      169.47      162.40      3.78 o 
  -2  -2   3       13.97       14.85      0.70 o 
  -1  -2   3     2644.49     2510.94     48.91 o 
   0  -2   3      823.10      873.27     17.30 o 
   1  -2   3      136.03      144.97      3.33 o 
   2  -2   3        7.89       10.10      2.31 o 
   3  -2   3       57.00       56.40      2.18 o 
   4  -2   3       16.22       16.24      1.06 o 
   5  -2   3       69.55       76.07      3.17 o 
   6  -2   3        0.29        0.54      0.65 o 
   7  -2   3        0.49        0.44      0.87 o 
   8  -2   3        0.33        0.86      1.89 o 
  -9  -1   3        0.30        0.33      1.07 o 
  -8  -1   3        6.54        6.28      1.26 o 
  -7  -1   3        0.21        0.21      0.73 o 
  -6  -1   3        4.02        5.19      1.00 o 
  -5  -1   3       10.87       10.76      0.86 o 
  -4  -1   3      222.06      209.80      4.80 o 
  -3  -1   3        1.85        3.11      0.41 o 
  -2  -1   3      248.57      226.16      4.85 o 
  -1  -1   3     2860.24     2646.44     51.45 o 
   0  -1   3     3061.98     2852.84     66.84 o 
   1  -1   3       47.72       49.59      1.40 o 
   2  -1   3       85.01       88.77      2.30 o 
   3  -1   3       19.55       16.90      0.97 o 
   4  -1   3       82.32       88.66      2.58 o 
   5  -1   3       75.36       68.13      2.91 o 
   6  -1   3       10.82       10.18      1.38 o 
   7  -1   3        0.11       -1.00      0.78 o 
   8  -1   3        2.06        2.56      1.99 o 
  -9   0   3        0.40        1.01      1.10 o 
  -8   0   3        0.46        0.97      2.63 o 
  -7   0   3       11.67        9.46      3.15 o 
  -6   0   3        7.19        8.08      1.18 o 
  -5   0   3        0.02        0.24      0.49 o 
  -4   0   3     1088.26     1125.15     22.44 o 
  -3   0   3      142.58      151.21      3.48 o 
  -2   0   3      532.15      575.57     14.15 o 
  -1   0   3     3231.52     2988.56     58.02 o 
   0   0   3     1933.28     1907.66     37.19 o 
   1   0   3       12.31       14.73      0.82 o 
   2   0   3      700.94      718.16     14.47 o 
   3   0   3       62.81       61.77      1.88 o 
   4   0   3       67.44       65.93      3.70 o 
   5   0   3      131.68      134.28      5.30 o 
   6   0   3       29.59       28.92      2.15 o 
   7   0   3        1.44        3.77      1.66 o 
   8   0   3        0.40        0.45      1.68 o 
  -9   1   3        0.00        0.54      1.36 o 
  -8   1   3        2.36        2.85      1.06 o 
  -7   1   3        0.06       -0.02      0.67 o 
  -6   1   3       20.40       24.44      1.95 o 
  -5   1   3        2.03       22.77      2.39 o 
  -4   1   3     2151.02     2153.46     42.24 o 
  -3   1   3        0.12        0.03      0.39 o 
  -2   1   3       18.38       22.81      0.84 o 
  -1   1   3      260.07      287.81      5.95 o 
   0   1   3      140.02      142.10      4.49 o 
   1   1   3      108.98       98.45      2.29 o 
   2   1   3       17.38       16.56      0.79 o 
   3   1   3      212.95      230.35      5.22 o 
   4   1   3        0.07       -0.03      0.48 o 
   5   1   3      171.20      152.74      4.07 o 
   6   1   3       11.11        9.26      2.17 o 
   7   1   3        0.55       -0.13      1.37 o 
   8   1   3        3.12        3.97      2.17 o 
  -9   2   3        0.17       -0.41      1.05 o 
  -8   2   3        6.53        8.34      1.52 o 
  -7   2   3        8.58        6.23      1.21 o 
  -6   2   3       22.14       19.07      1.73 o 
  -5   2   3        1.85        1.69      0.68 o 
  -4   2   3     1165.13     1134.86     27.65 o 
  -3   2   3      101.39       91.90      2.33 o 
  -2   2   3       22.96       23.14      0.88 o 
  -1   2   3      200.89      202.39      4.36 o 
   0   2   3      616.13      614.97     12.31 o 
   1   2   3      126.08      141.33      4.25 o 
   2   2   3      236.49      230.13      5.04 o 
   3   2   3       50.78       54.28      1.71 o 
   4   2   3      104.79      108.26      3.28 o 
   5   2   3        1.17        3.63      0.97 o 
   6   2   3      125.22      120.63      6.83 o 
   7   2   3       11.95       12.79      2.66 o 
   8   2   3        1.19        1.30      1.79 o 
  -9   3   3        1.62        2.05      1.26 o 
  -8   3   3        0.01        0.18      0.89 o 
  -7   3   3        0.91        0.72      0.72 o 
  -6   3   3       30.87       27.06      2.92 o 
  -5   3   3        0.04        0.25      0.53 o 
  -4   3   3       13.26       13.29      3.75 o 
  -3   3   3       52.46       47.75      1.67 o 
  -2   3   3      545.44      576.30     11.75 o 
  -1   3   3      117.53      126.26      2.97 o 
   0   3   3      248.00      289.08      7.83 o 
   1   3   3        7.99        7.39      0.68 o 
   2   3   3       78.21       87.10      2.79 o 
   3   3   3       11.32       10.84      0.79 o 
   4   3   3       45.62       52.78      2.88 o 
   5   3   3        0.01       -0.01      0.64 o 
   6   3   3       46.67       51.26      4.13 o 
   7   3   3        0.11       -0.40      1.34 o 
  -8   4   3        1.49        1.24      1.05 o 
  -7   4   3       10.52        9.59      1.52 o 
  -6   4   3        0.00       -0.30      0.59 o 
  -5   4   3       61.45       54.96      3.85 o 
  -4   4   3       96.42       89.44      3.31 o 
  -3   4   3        1.15        0.87      0.43 o 
  -2   4   3      776.69      860.26     17.36 o 
  -1   4   3      378.48      408.65      8.59 o 
   0   4   3      430.88      472.28      9.80 o 
   1   4   3       13.11       14.81      0.95 o 
   2   4   3        1.65        1.85      0.54 o 
   3   4   3       51.87       49.57      2.38 o 
   4   4   3       14.41        9.94      2.75 o 
   5   4   3        3.63        3.05      0.98 o 
   6   4   3       24.24       25.56      3.11 o 
   7   4   3        0.17        0.70      1.52 o 
  -8   5   3        0.00       -0.16      1.01 o 
  -7   5   3        1.62        1.89      1.04 o 
  -6   5   3        2.60        3.46      1.65 o 
  -5   5   3       13.93       14.70      1.62 o 
  -4   5   3        2.46        4.36      0.97 o 
  -3   5   3       95.33       92.99      3.14 o 
  -2   5   3      129.63      130.76      3.35 o 
  -1   5   3       13.97       14.15      1.29 o 
   0   5   3       36.42       45.94      1.56 o 
   1   5   3        1.74        1.37      0.39 o 
   2   5   3        0.01       -0.17      0.51 o 
   3   5   3        6.12        8.26      2.16 o 
   4   5   3       31.07       27.62      2.40 o 
   5   5   3       78.92       73.00      3.41 o 
   6   5   3        4.13        3.89      1.25 o 
   7   5   3        0.36       -0.87      1.36 o 
  -8   6   3        0.23       -0.60      1.10 o 
  -7   6   3        7.14        7.02      1.46 o 
  -6   6   3        0.36        1.03      1.73 o 
  -5   6   3        0.00       -0.23      0.57 o 
  -4   6   3        0.49        0.83      0.61 o 
  -3   6   3       15.15       17.83      1.38 o 
  -2   6   3       54.40       51.19      1.82 o 
  -1   6   3       87.51       86.83      3.01 o 
   0   6   3        6.00        7.28      0.82 o 
   1   6   3        1.11        0.80      0.60 o 
   2   6   3        2.40        4.09      0.92 o 
   3   6   3        2.73        2.27      0.85 o 
   4   6   3       15.13       12.68      1.61 o 
   5   6   3        0.71        0.27      0.76 o 
   6   6   3        1.02        1.56      1.01 o 
  -7   7   3       10.97        4.44      1.96 o 
  -6   7   3        0.10        0.77      0.83 o 
  -5   7   3        1.54        1.03      1.91 o 
  -4   7   3       10.89       13.71      1.53 o 
  -3   7   3       13.12       12.80      1.35 o 
  -2   7   3        0.01        0.02      0.54 o 
  -1   7   3        8.58        7.76      1.57 o 
   0   7   3       22.17       26.09      2.62 o 
   1   7   3        0.27        0.24      0.59 o 
   2   7   3       30.85       27.96      2.20 o 
   3   7   3       15.93       12.57      1.63 o 
   4   7   3        6.67        5.68      1.25 o 
   5   7   3        1.73        1.44      1.04 o 
   6   7   3        0.00       -0.06      1.07 o 
  -7   8   3        0.06        2.67      1.42 o 
  -6   8   3        5.75        9.76      1.66 o 
  -5   8   3        8.23       10.89      2.10 o 
  -4   8   3        0.44        1.14      0.81 o 
  -3   8   3       18.12       14.88      1.60 o 
  -2   8   3        0.17        1.21      0.70 o 
  -1   8   3        6.96        4.60      1.43 o 
   0   8   3       25.88       20.81      2.62 o 
   1   8   3       88.28       86.17      5.06 o 
   2   8   3        0.73        0.78      0.80 o 
   3   8   3       10.59       10.14      1.56 o 
   4   8   3        0.51        1.55      1.04 o 
   5   8   3        4.74        2.92      1.87 o 
  -6   9   3        0.23       -0.27      1.05 o 
  -5   9   3       16.29       15.85      1.96 o 
  -4   9   3        8.32        9.47      1.63 o 
  -3   9   3        0.02        0.42      0.72 o 
  -2   9   3       40.09       37.89      3.46 o 
  -1   9   3        6.26        7.14      1.78 o 
   0   9   3        3.55        0.46      1.22 o 
   1   9   3        1.35        0.58      0.82 o 
   2   9   3        1.05        0.13      1.21 o 
   3   9   3        5.48        5.64      2.05 o 
   4   9   3        0.00        1.00      1.78 o 
  -5  10   3       10.81       17.43      3.14 o 
  -4  10   3        4.58        7.79      2.32 o 
   1  10   3        6.19        7.91      2.20 o 
   2  10   3        4.46        4.39      2.05 o 
   3  10   3        4.80        5.74      2.22 o 
  -1  11   3        1.50        1.93      1.63 o 
   0  11   3        0.40        4.09      1.79 o 
   1  11   3        3.32        5.74      2.33 o 
  -3 -11   4       17.49       16.62      3.40 o 
  -2 -11   4        6.52        5.99      2.54 o 
  -1 -11   4        5.06        4.95      1.62 o 
   0 -11   4        2.08        0.97      1.28 o 
   1 -11   4        0.03       -0.18      1.22 o 
   2 -11   4        0.08       -1.48      1.59 o 
  -4 -10   4        1.32        2.34      2.14 o 
  -3 -10   4        1.56        1.40      1.12 o 
  -2 -10   4        0.56       -0.01      0.91 o 
  -1 -10   4        0.03       -0.10      1.24 o 
   0 -10   4        1.38        1.39      0.96 o 
   1 -10   4        5.00        6.67      1.42 o 
   2 -10   4        1.05        1.87      1.29 o 
   3 -10   4        6.74        1.83      1.78 o 
  -6  -9   4        1.70        2.73      1.58 o 
  -5  -9   4        0.69       -0.44      2.29 o 
  -4  -9   4       21.75       24.36      2.41 o 
  -3  -9   4       69.45       82.38      5.16 o 
  -2  -9   4       68.57       70.74      4.55 o 
  -1  -9   4       11.41        9.06      1.39 o 
   0  -9   4        0.01       -0.22      0.74 o 
   1  -9   4        2.06        3.46      1.06 o 
   2  -9   4        6.97        6.71      1.35 o 
   3  -9   4        7.20        7.99      2.05 o 
  -6  -8   4        4.96        4.58      1.60 o 
  -5  -8   4        2.99        2.38      1.10 o 
  -4  -8   4        0.26       -0.19      0.86 o 
  -3  -8   4      120.25      111.60      4.50 o 
  -2  -8   4       30.49       31.02      2.37 o 
  -1  -8   4        6.38        4.99      2.74 o 
   0  -8   4        5.75        4.67      1.20 o 
   1  -8   4       12.51       12.16      1.88 o 
   2  -8   4        9.77       11.59      1.57 o 
   4  -8   4       19.71       20.40      3.08 o 
   5  -8   4        0.06        0.78      1.53 o 
  -7  -7   4        0.10        1.16      1.81 o 
  -6  -7   4        0.60        2.80      1.08 o 
  -5  -7   4       36.60       33.56      2.58 o 
  -4  -7   4        0.58        0.66      0.74 o 
  -3  -7   4      112.48      108.85      4.25 o 
  -2  -7   4       53.75       52.68      2.63 o 
  -1  -7   4       91.88       87.96      5.18 o 
   0  -7   4        6.72        7.36      1.17 o 
   1  -7   4       22.92       26.11      2.05 o 
   2  -7   4        4.91        7.75      1.54 o 
   3  -7   4       55.28       54.33      2.73 o 
   4  -7   4       13.06       14.71      2.55 o 
   5  -7   4        8.15        9.02      2.20 o 
   6  -7   4        1.43        1.03      1.64 o 
  -8  -6   4        0.05        1.15      1.73 o 
  -7  -6   4        0.09        0.16      1.32 o 
  -6  -6   4       18.86       20.15      2.08 o 
  -5  -6   4       27.91       31.47      4.32 o 
  -4  -6   4       36.93       34.47      3.24 o 
  -3  -6   4        7.25        5.54      1.02 o 
  -2  -6   4      166.47      172.11      6.07 o 
  -1  -6   4      208.38      199.92      9.00 o 
   0  -6   4        0.91        0.44      0.54 o 
   1  -6   4       12.87       12.84      1.42 o 
   2  -6   4       33.11       41.86      3.11 o 
   3  -6   4       75.87       84.69      3.64 o 
   4  -6   4        0.39       -1.15      0.76 o 
   5  -6   4       66.11       71.84      8.48 o 
   6  -6   4        9.00       11.71      1.81 o 
   7  -6   4        5.03        4.89      1.69 o 
  -8  -5   4        6.04        6.50      2.06 o 
  -7  -5   4       10.02        8.55      2.15 o 
  -6  -5   4       27.20       32.31      2.74 o 
  -5  -5   4       14.05       18.48      1.78 o 
  -4  -5   4       13.61       14.15      3.01 o 
  -3  -5   4      137.93      142.92      4.76 o 
  -2  -5   4       26.45       26.36      1.78 o 
  -1  -5   4       13.64       12.60      2.40 o 
   0  -5   4      224.78      217.50     16.97 o 
   1  -5   4       61.29       59.02      2.52 o 
   2  -5   4       79.63       78.00      3.24 o 
   3  -5   4       22.97       22.99      1.36 o 
   4  -5   4       30.65       35.12      4.60 o 
   5  -5   4       52.18       55.17      7.46 o 
   6  -5   4       11.66       15.31      1.91 o 
   7  -5   4        0.20        0.69      1.29 o 
  -8  -4   4        0.58        0.86      1.36 o 
  -7  -4   4        1.00        0.64      1.06 o 
  -6  -4   4        3.03        6.21      1.69 o 
  -5  -4   4        0.70        1.51      0.72 o 
  -4  -4   4        7.92        6.55      0.73 o 
  -3  -4   4      119.47      108.92      6.18 o 
  -2  -4   4      111.31      105.30      3.59 o 
  -1  -4   4       62.73       68.58      4.89 o 
   0  -4   4      117.56      147.87      4.27 o 
   1  -4   4        0.30        1.70      0.56 o 
   2  -4   4      430.14      426.67      9.14 o 
   3  -4   4       73.37       76.45      2.39 o 
   4  -4   4       15.24       16.77      1.20 o 
   5  -4   4        6.78        8.28      2.07 o 
   6  -4   4        0.29        0.84      0.88 o 
   7  -4   4        6.02        3.56      1.30 o 
  -9  -3   4        0.56       -0.21      1.51 o 
  -8  -3   4       19.13       19.98      2.17 o 
  -7  -3   4       18.88       19.12      1.90 o 
  -6  -3   4        4.11        4.32      1.15 o 
  -5  -3   4       35.60       32.70      1.49 o 
  -4  -3   4       12.59       13.62      0.96 o 
  -3  -3   4        7.32        7.67      0.68 o 
  -2  -3   4      436.39      443.75      9.21 o 
  -1  -3   4     1197.68     1253.73     30.54 o 
   0  -3   4      468.86      508.37     10.42 o 
   1  -3   4        1.39        2.34      0.39 o 
   2  -3   4       49.68       52.79      1.73 o 
   3  -3   4       29.18       32.11      1.38 o 
   4  -3   4        2.50        3.53      0.63 o 
   5  -3   4       14.84       15.56      1.62 o 
   6  -3   4        3.79        5.49      1.20 o 
   7  -3   4        8.74       13.85      4.21 o 
  -9  -2   4        0.79        1.58      1.25 o 
  -8  -2   4        4.85        2.84      1.35 o 
  -7  -2   4        3.26        5.22      1.11 o 
  -6  -2   4       10.37        9.97      1.32 o 
  -5  -2   4        7.36        6.76      1.08 o 
  -4  -2   4      148.86      164.52      7.56 o 
  -3  -2   4      168.43      172.15      4.02 o 
  -2  -2   4       39.25       37.90      1.22 o 
  -1  -2   4      230.29      238.19      5.13 o 
   0  -2   4       38.61       40.98      2.36 o 
   1  -2   4      167.99      169.37      4.84 o 
   2  -2   4       16.90       17.70      0.99 o 
   3  -2   4       67.23       66.83      2.08 o 
   4  -2   4       29.54       29.20      2.61 o 
   5  -2   4       13.26       16.23      2.17 o 
   6  -2   4        4.10        6.24      1.15 o 
   7  -2   4        2.78        3.77      1.65 o 
  -9  -1   4        0.00        1.39      1.20 o 
  -8  -1   4        4.23        2.14      1.72 o 
  -7  -1   4        2.65        2.49      0.85 o 
  -6  -1   4       50.34       54.55      2.83 o 
  -5  -1   4       29.14       29.29      1.35 o 
  -4  -1   4       59.63       61.03      1.90 o 
  -3  -1   4       15.17       16.84      0.89 o 
  -2  -1   4       21.36       18.68      0.83 o 
  -1  -1   4      110.19      116.37      2.74 o 
   0  -1   4      223.84      228.67      4.93 o 
   1  -1   4      218.16      217.25      6.02 o 
   2  -1   4      766.64      836.90     16.89 o 
   3  -1   4       84.31       86.28      2.48 o 
   4  -1   4        0.95        0.91      0.48 o 
   5  -1   4        8.11       11.67      1.77 o 
   6  -1   4        0.44        1.22      1.30 o 
   7  -1   4        9.71       11.79      2.53 o 
  -9   0   4        1.90        2.31      1.21 o 
  -8   0   4        2.83        3.56      2.15 o 
  -7   0   4        7.56        7.14      1.24 o 
  -6   0   4       60.25       61.28      2.95 o 
  -5   0   4      159.54      146.18      8.25 o 
  -4   0   4      274.64      278.57      6.15 o 
  -3   0   4      345.18      364.37      7.70 o 
  -2   0   4      179.25      172.09      3.87 o 
  -1   0   4       19.51       17.29      1.15 o 
   0   0   4       69.76       72.10      1.85 o 
   1   0   4       65.00       67.48      1.80 o 
   2   0   4      160.59      181.11      4.17 o 
   3   0   4      101.21       90.75      2.54 o 
   4   0   4        5.41        6.14      0.74 o 
   5   0   4       74.85       83.70      3.50 o 
   6   0   4        8.82        9.84      2.07 o 
   7   0   4        3.11        2.89      1.77 o 
  -9   1   4        0.26        0.46      1.81 o 
  -8   1   4        2.25        2.91      1.04 o 
  -7   1   4        1.80        1.05      0.77 o 
  -6   1   4      133.78      111.76      4.16 o 
  -5   1   4        0.04        0.22      0.53 o 
  -4   1   4      615.43      673.90     13.78 o 
  -3   1   4       83.70       78.62      2.12 o 
  -2   1   4        4.89        2.98      0.40 o 
  -1   1   4       99.95      100.50      2.42 o 
   0   1   4      215.43      222.51      5.64 o 
   1   1   4       76.54       84.82      2.08 o 
   2   1   4      704.50      769.11     15.53 o 
   3   1   4       29.47       33.66      1.30 o 
   4   1   4        5.45        5.84      0.97 o 
   5   1   4       53.89       56.60      4.54 o 
   6   1   4        7.50        5.29      1.70 o 
   7   1   4       11.03       14.29      2.87 o 
  -9   2   4        0.30       -0.44      0.97 o 
  -8   2   4        3.41        0.25      1.51 o 
  -7   2   4        8.77        7.72      2.71 o 
  -6   2   4      175.94      153.46      7.29 o 
  -5   2   4        0.79        0.25      0.53 o 
  -4   2   4       46.15       46.81      1.51 o 
  -3   2   4        8.82        8.88      0.67 o 
  -2   2   4        0.08        0.02      0.24 o 
  -1   2   4      166.78      153.05      3.68 o 
   0   2   4       24.16       25.86      1.63 o 
   1   2   4       18.29       16.36      1.33 o 
   2   2   4      342.74      332.20      7.06 o 
   3   2   4        7.61       10.55      1.18 o 
   4   2   4       27.38       22.98      2.38 o 
   5   2   4        9.27        7.79      1.32 o 
   6   2   4       28.84       30.43      3.70 o 
   7   2   4        1.32        0.48      1.41 o 
  -9   3   4        2.12        1.89      1.24 o 
  -8   3   4        4.94        5.90      1.42 o 
  -7   3   4       21.96       19.68      4.00 o 
  -6   3   4       65.15       63.50      3.25 o 
  -5   3   4        2.53        0.28      0.60 o 
  -4   3   4       72.97       67.56      2.69 o 
  -3   3   4       12.67       16.79      1.38 o 
  -2   3   4        3.27        2.35      0.41 o 
  -1   3   4        0.75        0.43      0.26 o 
   0   3   4      246.19      240.55      6.81 o 
   1   3   4       83.80       80.77      2.97 o 
   2   3   4        7.45        8.09      1.02 o 
   3   3   4        3.29        3.93      0.85 o 
   4   3   4      428.35      405.44     11.47 o 
   5   3   4        2.11        1.30      0.87 o 
   6   3   4        9.59       13.57      2.67 o 
   7   3   4        3.25        3.45      1.86 o 
  -8   4   4        2.82        2.16      1.17 o 
  -7   4   4        3.21        2.61      0.99 o 
  -6   4   4        9.36        9.18      1.39 o 
  -5   4   4      314.91      295.00     11.37 o 
  -4   4   4       44.76       42.47      2.66 o 
  -3   4   4       46.55       51.02      1.72 o 
  -2   4   4        0.33        0.24      0.56 o 
  -1   4   4       15.02       18.43      0.92 o 
   0   4   4       50.29       58.53      1.76 o 
   1   4   4        4.20        4.84      0.81 o 
   2   4   4        0.46        0.88      0.55 o 
   3   4   4       12.41       12.70      1.95 o 
   4   4   4      129.19      125.94      5.61 o 
   5   4   4        0.28       -0.28      0.67 o 
   6   4   4        4.82        2.12      1.07 o 
   7   4   4        1.67        3.30      1.93 o 
  -8   5   4        2.56        4.90      1.47 o 
  -7   5   4        0.25        1.17      0.87 o 
  -6   5   4        0.64        0.15      0.75 o 
  -5   5   4      199.69      200.50      6.43 o 
  -4   5   4        3.09        2.45      1.08 o 
  -3   5   4      115.34      115.71      3.13 o 
  -2   5   4      197.78      208.36      5.09 o 
  -1   5   4        3.33        5.49      1.16 o 
   0   5   4       62.19       65.04      4.77 o 
   1   5   4      201.18      199.57     10.61 o 
   2   5   4       26.17       28.10      2.02 o 
   3   5   4        4.55        5.94      1.13 o 
   4   5   4       77.06       70.97      3.34 o 
   5   5   4        2.71        1.93      1.49 o 
   6   5   4        0.60        0.21      1.30 o 
  -8   6   4        0.36        1.80      1.56 o 
  -7   6   4        0.02       -0.02      0.87 o 
  -6   6   4        0.44        0.78      0.81 o 
  -5   6   4       26.76       25.58      2.11 o 
  -4   6   4      106.60       99.53      3.82 o 
  -3   6   4        0.06       -0.10      0.43 o 
  -2   6   4       10.98       15.25      1.81 o 
  -1   6   4       18.69       17.04      1.09 o 
   0   6   4       21.58       28.18      2.90 o 
   1   6   4      143.26      136.83      4.87 o 
   2   6   4        9.27       10.23      2.17 o 
   3   6   4        5.18        5.48      1.88 o 
   4   6   4       22.50       17.49      1.94 o 
   5   6   4        3.34        0.60      0.91 o 
   6   6   4        0.30        0.95      1.20 o 
  -7   7   4        0.14        0.29      1.03 o 
  -6   7   4        0.15        0.77      0.90 o 
  -5   7   4        6.00        6.60      1.23 o 
  -4   7   4        6.55       10.09      1.35 o 
  -3   7   4        1.85        1.20      0.55 o 
  -2   7   4        2.57        1.71      0.55 o 
  -1   7   4        6.91        6.04      1.07 o 
   0   7   4        4.66        3.84      0.92 o 
   1   7   4       26.27       31.89      2.49 o 
   2   7   4       38.14       37.22      2.61 o 
   3   7   4       12.38       10.11      2.08 o 
   4   7   4        6.37        6.45      1.39 o 
   5   7   4        0.53        1.30      1.10 o 
  -7   8   4        2.61        1.91      1.25 o 
  -6   8   4        3.12        5.13      1.34 o 
  -5   8   4        0.01       -0.50      0.76 o 
  -4   8   4        0.06        0.33      0.73 o 
  -3   8   4        8.10        6.35      1.23 o 
  -2   8   4       17.91       13.52      1.56 o 
  -1   8   4        3.78        2.31      0.84 o 
   0   8   4        8.00        6.90      1.96 o 
   1   8   4       25.45       28.07      2.38 o 
   2   8   4        0.22        0.03      0.72 o 
   3   8   4        0.17       -0.82      0.91 o 
   4   8   4        3.53        4.08      1.32 o 
   5   8   4        4.03        5.91      1.97 o 
  -6   9   4        1.84        0.52      1.49 o 
  -5   9   4       15.43       18.49      2.15 o 
  -4   9   4        1.10        2.51      0.98 o 
  -3   9   4        3.20        1.98      1.37 o 
  -2   9   4        4.26        2.18      0.92 o 
  -1   9   4        0.02       -0.04      0.87 o 
   0   9   4       16.91       19.70      2.04 o 
   1   9   4       11.47        9.46      2.01 o 
   2   9   4        2.12        1.86      1.05 o 
   3   9   4        0.63        2.17      1.81 o 
   4   9   4        2.90        4.21      1.98 o 
  -5  10   4        1.71        2.02      1.32 o 
  -4  10   4        2.14        2.20      1.53 o 
  -2  10   4        0.72        0.14      0.86 o 
  -1  10   4        1.82        1.39      1.18 o 
   0  10   4        5.76        4.39      1.74 o 
   1  10   4        0.20        0.95      1.48 o 
   2  10   4        0.64        2.41      1.91 o 
  -1  11   4       10.18       11.51      2.75 o 
   0  11   4       12.82       19.23      3.44 o 
   1  11   4        4.41        7.87      2.62 o 
  -2 -11   5        0.34       -0.15      2.62 o 
  -1 -11   5        0.12       -1.04      1.12 o 
   0 -11   5        2.67        3.03      1.56 o 
   1 -11   5        6.90       10.04      1.96 o 
  -4 -10   5        6.50        6.04      2.10 o 
  -3 -10   5        0.12       -0.09      1.05 o 
  -2 -10   5        0.02       -0.62      0.98 o 
  -1 -10   5        0.32       -0.35      0.88 o 
   0 -10   5        0.21       -0.38      0.95 o 
   1 -10   5        1.30        0.39      1.06 o 
   2 -10   5        0.66        0.90      1.18 o 
   3 -10   5        1.71        3.34      1.94 o 
  -5  -9   5        0.29        0.01      1.28 o 
  -4  -9   5        0.50        1.38      1.06 o 
  -3  -9   5        0.99        0.67      1.59 o 
  -2  -9   5        0.44        1.26      0.92 o 
  -1  -9   5        0.32        0.82      0.85 o 
   0  -9   5        1.13        1.38      1.16 o 
   1  -9   5        5.92        3.07      1.04 o 
   2  -9   5        0.14        0.61      1.25 o 
   3  -9   5        7.10        9.53      2.48 o 
   4  -9   5        3.58        2.22      1.51 o 
  -6  -8   5        2.07        4.71      1.61 o 
  -5  -8   5        8.18       10.69      1.77 o 
  -4  -8   5       13.19       12.81      1.75 o 
  -3  -8   5       19.18       22.45      3.79 o 
  -2  -8   5       14.51       14.54      1.72 o 
  -1  -8   5        0.38       -0.12      0.66 o 
   0  -8   5        1.60        2.37      1.00 o 
   1  -8   5       26.93       24.54      2.24 o 
   2  -8   5        1.26        0.95      0.93 o 
   3  -8   5        0.03        0.88      1.30 o 
   5  -8   5        1.20        3.39      1.87 o 
  -7  -7   5       11.04       10.58      2.87 o 
  -6  -7   5       14.32       14.85      1.96 o 
  -5  -7   5       54.74       56.59      3.09 o 
  -4  -7   5       29.81       36.01      5.16 o 
  -3  -7   5        1.35        0.75      0.70 o 
  -2  -7   5        1.68        0.73      0.65 o 
  -1  -7   5      105.73      103.37      4.25 o 
   0  -7   5       29.71       24.94      2.10 o 
   1  -7   5        3.85        3.07      0.93 o 
   2  -7   5        9.25        7.74      1.30 o 
   3  -7   5       22.92       17.16      2.59 o 
   4  -7   5       20.81       21.99      3.04 o 
   5  -7   5        0.02        3.73      1.63 o 
   6  -7   5        0.00        1.39      1.78 o 
  -8  -6   5        0.54       -0.22      1.81 o 
  -7  -6   5       12.50       14.01      2.77 o 
  -6  -6   5        2.39        1.40      1.04 o 
  -5  -6   5       72.50       75.13      3.46 o 
  -4  -6   5       11.19       12.77      1.59 o 
  -3  -6   5       19.25       21.01      1.89 o 
  -2  -6   5        1.30        1.68      0.69 o 
  -1  -6   5      181.01      179.38      5.78 o 
   0  -6   5       89.12       82.10      3.37 o 
   1  -6   5       17.01       22.12      2.14 o 
   2  -6   5        0.97        0.41      0.67 o 
   3  -6   5        7.69        7.30      1.22 o 
   4  -6   5       10.54        7.91      1.84 o 
   5  -6   5        2.56        2.02      1.45 o 
   6  -6   5        2.93        3.05      1.89 o 
  -8  -5   5       10.34       16.44      2.94 o 
  -7  -5   5        0.58        0.79      1.24 o 
  -6  -5   5        1.89        1.74      0.98 o 
  -5  -5   5        5.04        4.06      0.99 o 
  -4  -5   5        0.03        0.13      0.58 o 
  -3  -5   5       60.03       60.30      3.39 o 
  -2  -5   5       19.65       20.93      3.13 o 
  -1  -5   5       13.39       11.78      1.27 o 
   0  -5   5        6.64        5.60      1.34 o 
   1  -5   5       47.09       42.85      2.21 o 
   2  -5   5       11.10        9.36      2.66 o 
   3  -5   5       92.73       93.98      4.15 o 
   4  -5   5       10.07       11.15      1.42 o 
   5  -5   5       92.12      108.07      4.36 o 
   6  -5   5        6.95        5.79      1.38 o 
  -8  -4   5        0.82        3.38      1.64 o 
  -7  -4   5       25.81       27.69      3.38 o 
  -6  -4   5       13.97       13.51      2.35 o 
  -5  -4   5        4.03        6.57      1.14 o 
  -4  -4   5        8.66       10.85      1.33 o 
  -3  -4   5      568.23      467.53     18.08 o 
  -2  -4   5       25.78       26.24      1.74 o 
  -1  -4   5      383.22      372.08     10.03 o 
   0  -4   5       18.82       19.11      1.88 o 
   1  -4   5        5.05        7.68      1.24 o 
   2  -4   5        9.82        9.36      0.85 o 
   3  -4   5       79.81       79.22      2.52 o 
   4  -4   5        0.54        1.16      0.96 o 
   5  -4   5       35.03       35.37      2.49 o 
   6  -4   5        0.49        1.02      1.00 o 
   7  -4   5        3.68        8.99      2.62 o 
  -9  -3   5        0.34        0.76      1.76 o 
  -8  -3   5        3.22        5.83      1.99 o 
  -7  -3   5       28.03       27.25      3.19 o 
  -6  -3   5       52.55       51.08      3.51 o 
  -5  -3   5        8.07        8.10      0.89 o 
  -4  -3   5        0.02       -0.11      0.38 o 
  -3  -3   5       45.56       48.82      1.62 o 
  -2  -3   5      544.78      604.54     12.39 o 
  -1  -3   5      936.18      933.86     18.72 o 
   0  -3   5        2.31        3.66      0.67 o 
   1  -3   5      109.90      101.95      2.73 o 
   2  -3   5       89.85       84.51      2.46 o 
   3  -3   5       45.95       47.95      1.79 o 
   4  -3   5        5.47        6.04      0.89 o 
   5  -3   5        7.71        9.40      1.35 o 
   6  -3   5       17.47       23.18      2.20 o 
   7  -3   5        0.03        2.74      1.99 o 
  -9  -2   5        0.18       -0.12      1.12 o 
  -8  -2   5       21.13       22.17      2.21 o 
  -7  -2   5       26.20       30.12      4.77 o 
  -6  -2   5       49.41       50.32      2.48 o 
  -5  -2   5        5.19        6.30      0.78 o 
  -4  -2   5      232.90      238.53      5.52 o 
  -3  -2   5       25.51       27.65      1.55 o 
  -2  -2   5        6.86        7.33      0.85 o 
  -1  -2   5      575.34      600.34     12.26 o 
   0  -2   5        7.35        7.41      0.83 o 
   1  -2   5        0.19        0.76      0.32 o 
   2  -2   5        7.28        7.47      0.74 o 
   3  -2   5       32.99       30.85      1.41 o 
   4  -2   5       19.86       19.81      1.81 o 
   5  -2   5      101.58      106.49      4.07 o 
   6  -2   5        5.92        5.15      1.78 o 
   7  -2   5        1.14        0.63      1.63 o 
  -9  -1   5        5.58        3.10      1.32 o 
  -8  -1   5        5.16        5.95      1.31 o 
  -7  -1   5        0.73        0.11      0.74 o 
  -6  -1   5       35.28       39.27      2.30 o 
  -5  -1   5        7.76        8.45      0.85 o 
  -4  -1   5      101.31       97.60      3.61 o 
  -3  -1   5        0.30        0.36      0.28 o 
  -2  -1   5      131.76      134.76      3.26 o 
  -1  -1   5      711.42      748.89     15.08 o 
   0  -1   5      868.21      920.86     18.42 o 
   1  -1   5       33.16       35.90      1.27 o 
   2  -1   5       17.18       18.71      1.01 o 
   3  -1   5       10.40        9.29      0.85 o 
   4  -1   5       23.55       23.85      1.41 o 
   5  -1   5       70.64       74.00      4.89 o 
   6  -1   5        0.27        1.15      1.29 o 
   7  -1   5        4.08        1.45      1.73 o 
  -9   0   5        0.34        0.83      1.19 o 
  -8   0   5        0.54       -0.11      0.80 o 
  -7   0   5       17.80       22.22      3.17 o 
  -6   0   5        0.11        1.09      0.73 o 
  -5   0   5       14.04       12.79      2.51 o 
  -4   0   5        6.47       10.24      0.80 o 
  -3   0   5        8.91       10.06      0.94 o 
  -2   0   5      157.05      161.68      3.78 o 
  -1   0   5       21.76       21.81      1.30 o 
   0   0   5     1165.08     1261.99     24.96 o 
   1   0   5       56.92       54.85      1.64 o 
   2   0   5        5.77        5.97      0.93 o 
   3   0   5       24.00       26.15      1.75 o 
   4   0   5        3.51        4.63      0.98 o 
   5   0   5       14.26       14.10      1.68 o 
   6   0   5        0.28        1.30      1.13 o 
   7   0   5        9.28       11.47      2.77 o 
  -9   1   5        0.34        0.91      1.07 o 
  -8   1   5       23.07       18.96      2.10 o 
  -7   1   5       14.62       14.44      1.72 o 
  -6   1   5       78.69       77.17      3.28 o 
  -5   1   5        9.44        8.83      1.13 o 
  -4   1   5        8.33        7.34      0.68 o 
  -3   1   5       69.56       71.67      2.07 o 
  -2   1   5      326.39      338.63      7.22 o 
  -1   1   5        4.39        4.61      0.49 o 
   0   1   5      105.23      112.16      2.70 o 
   1   1   5       18.51       18.02      0.79 o 
   2   1   5      126.04      119.70      3.02 o 
   3   1   5       20.82       18.42      1.84 o 
   4   1   5        0.35        0.59      0.99 o 
   5   1   5        9.81        9.41      3.60 o 
   6   1   5        0.30        1.39      1.32 o 
   7   1   5        0.00       -1.54      1.39 o 
  -9   2   5        0.56        0.09      1.10 o 
  -8   2   5        2.66        1.36      0.98 o 
  -7   2   5       17.86       24.01      2.22 o 
  -6   2   5      213.90      209.44      6.65 o 
  -5   2   5       27.87       21.99      2.43 o 
  -4   2   5        0.79       -0.08      0.31 o 
  -3   2   5      156.01      156.85      3.78 o 
  -2   2   5      351.17      343.45      7.35 o 
  -1   2   5        4.46        3.35      0.56 o 
   0   2   5       85.42       81.54      2.94 o 
   1   2   5      205.42      228.97      6.73 o 
   2   2   5      231.61      230.06     20.28 o 
   3   2   5       14.59       15.49      1.53 o 
   4   2   5       19.16       24.19      4.14 o 
   5   2   5       18.36       20.54      2.02 o 
   6   2   5        0.19        0.73      1.38 o 
   7   2   5        2.55        1.49      1.75 o 
  -9   3   5        0.64        1.34      1.11 o 
  -8   3   5       17.08       13.87      1.96 o 
  -7   3   5        0.08        0.28      0.79 o 
  -6   3   5       46.06       47.61      3.73 o 
  -5   3   5       31.40       30.69      3.52 o 
  -4   3   5       12.26        9.68      1.12 o 
  -3   3   5       98.33       99.27      2.94 o 
  -2   3   5       60.18       71.46      2.08 o 
  -1   3   5       10.01        9.86      1.40 o 
   0   3   5      117.23      109.81      3.75 o 
   1   3   5      197.77      181.95      5.64 o 
   2   3   5      306.47      294.28      8.57 o 
   3   3   5       36.58       35.52      2.44 o 
   4   3   5      175.27      165.64      5.77 o 
   5   3   5        2.15        1.72      0.94 o 
   6   3   5        0.59        0.42      1.27 o 
   7   3   5        0.11        1.46      1.84 o 
  -8   4   5        3.17        2.86      1.22 o 
  -7   4   5        0.12        0.17      1.00 o 
  -6   4   5       24.89       24.53      2.14 o 
  -5   4   5       33.67       33.43      2.97 o 
  -4   4   5        3.25        3.60      1.09 o 
  -3   4   5       21.45       21.09      1.42 o 
  -2   4   5        1.07        1.51      0.42 o 
  -1   4   5      111.30      105.27      2.74 o 
   0   4   5        1.66        2.38      0.65 o 
   1   4   5        0.37        0.41      1.08 o 
   2   4   5      465.12      462.47     17.88 o 
   3   4   5       11.11       12.43      2.59 o 
   4   4   5       11.69       11.83      2.55 o 
   5   4   5        4.52        4.43      1.30 o 
   6   4   5        5.12        6.77      1.52 o 
  -8   5   5        5.48        5.60      1.50 o 
  -7   5   5        3.34        2.23      0.98 o 
  -6   5   5        4.44        5.76      1.22 o 
  -5   5   5       40.92       45.08      3.98 o 
  -4   5   5       56.56       55.90      3.52 o 
  -3   5   5        0.60        0.49      0.44 o 
  -2   5   5       63.66       69.36      2.17 o 
  -1   5   5        1.37        1.74      1.39 o 
   0   5   5        2.18        1.75      0.62 o 
   1   5   5        0.89       -0.12      0.56 o 
   2   5   5       52.37       49.46      2.60 o 
   3   5   5        0.02        0.33      0.78 o 
   4   5   5        5.06        4.55      1.17 o 
   5   5   5        0.46       -0.01      0.86 o 
   6   5   5        0.73        2.38      1.20 o 
  -8   6   5        6.91        9.74      1.82 o 
  -7   6   5        3.13        2.47      2.83 o 
  -6   6   5        0.01       -0.81      0.72 o 
  -5   6   5       69.81       69.37      4.67 o 
  -4   6   5        1.94        3.94      1.31 o 
  -3   6   5        3.62        6.13      1.13 o 
  -2   6   5        9.63        9.81      1.58 o 
  -1   6   5        5.59        5.69      1.82 o 
   0   6   5       35.92       32.87      2.84 o 
   1   6   5      192.18      178.84      6.05 o 
   2   6   5       67.26       70.52      3.33 o 
   3   6   5       47.09       46.23      2.81 o 
   4   6   5        7.77        6.32      1.33 o 
   5   6   5        1.53        0.34      1.03 o 
   6   6   5        2.93        4.61      3.28 o 
  -7   7   5        1.10        0.78      1.02 o 
  -6   7   5        7.64        7.14      1.44 o 
  -5   7   5        0.65        0.99      0.77 o 
  -4   7   5       10.61       11.43      2.03 o 
  -3   7   5       15.01       16.29      1.86 o 
  -2   7   5       17.46       11.76      1.50 o 
  -1   7   5        2.35        4.07      1.00 o 
   0   7   5       21.47       22.18      1.98 o 
   1   7   5       54.16       55.23      4.06 o 
   2   7   5       21.88       24.86      2.29 o 
   3   7   5       19.71       20.65      3.07 o 
   4   7   5       10.15       10.13      1.68 o 
   5   7   5        5.84        5.35      1.50 o 
  -7   8   5        1.66        2.08      1.30 o 
  -6   8   5        0.01       -0.55      0.90 o 
  -5   8   5        1.18        0.19      0.75 o 
  -4   8   5        0.25        1.25      0.82 o 
  -3   8   5        9.05        9.01      2.05 o 
  -2   8   5       34.03       31.54      3.28 o 
  -1   8   5        7.53        6.15      1.67 o 
   0   8   5       18.88       16.28      1.84 o 
   1   8   5        4.22        6.18      1.32 o 
   2   8   5        6.39        6.27      1.40 o 
   3   8   5        0.79        0.80      0.99 o 
   4   8   5        5.02        5.57      1.98 o 
  -6   9   5        0.05       -0.79      1.17 o 
  -5   9   5        1.49        1.46      1.53 o 
  -4   9   5        3.36        6.34      1.90 o 
  -3   9   5        1.78        1.73      1.43 o 
  -2   9   5       16.06       17.25      3.19 o 
  -1   9   5       24.09       24.80      3.91 o 
   0   9   5        0.00        0.35      1.95 o 
   1   9   5        1.68        1.21      0.97 o 
   2   9   5        2.00        3.06      1.21 o 
   3   9   5        0.19        0.49      1.19 o 
  -5  10   5        2.87        2.56      1.99 o 
  -4  10   5        1.28        3.61      1.77 o 
  -3  10   5        0.80       -0.58      1.41 o 
  -2  10   5        8.87       10.32      1.62 o 
  -1  10   5        7.87        8.83      2.44 o 
   0  10   5        1.57        2.02      1.09 o 
   1  10   5        2.89        1.06      1.54 o 
   2  10   5        5.71        3.52      2.29 o 
  -1  11   5        0.01       -1.20      1.36 o 
  -4 -10   6        4.38        4.33      1.67 o 
  -3 -10   6       32.32       35.88      3.15 o 
  -2 -10   6        8.27        6.19      1.81 o 
  -1 -10   6        0.95       -0.41      1.08 o 
   0 -10   6        0.57        0.07      1.16 o 
   1 -10   6        2.40        3.55      1.41 o 
   2 -10   6       13.00       14.12      2.14 o 
  -5  -9   6        9.15       11.15      2.62 o 
  -4  -9   6       13.19       11.60      1.83 o 
  -3  -9   6       18.08       16.35      2.05 o 
  -2  -9   6        4.17        6.64      1.45 o 
  -1  -9   6        8.69        8.06      1.59 o 
   0  -9   6        0.06        0.42      0.86 o 
   1  -9   6        5.15        2.92      1.26 o 
   2  -9   6       10.58       10.84      1.78 o 
   3  -9   6        5.59        6.53      2.13 o 
  -6  -8   6        3.74        3.43      1.43 o 
  -5  -8   6        4.03        4.84      1.35 o 
  -4  -8   6       10.32       11.00      1.71 o 
  -3  -8   6        0.98        1.60      0.92 o 
  -2  -8   6        3.11        2.77      0.97 o 
  -1  -8   6       14.99       12.64      1.60 o 
   0  -8   6        1.11        2.11      1.55 o 
   1  -8   6       11.09        8.18      1.48 o 
   2  -8   6       35.00       35.47      2.73 o 
   3  -8   6       24.73       18.84      3.09 o 
   4  -8   6        0.35        1.84      1.51 o 
  -7  -7   6        0.90        3.19      2.08 o 
  -6  -7   6        0.76        0.06      1.07 o 
  -5  -7   6        1.77        1.80      1.05 o 
  -4  -7   6        0.99        1.00      0.82 o 
  -3  -7   6        0.05        0.43      0.71 o 
  -2  -7   6       20.09       21.59      4.94 o 
  -1  -7   6        0.36        0.24      0.75 o 
   0  -7   6        1.14        0.54      0.77 o 
   1  -7   6       16.62       14.28      1.70 o 
   2  -7   6        4.37        3.01      1.03 o 
   3  -7   6        0.35        0.88      0.91 o 
   5  -7   6        0.01        0.06      1.51 o 
  -7  -6   6       22.52       22.79      3.51 o 
  -6  -6   6       10.35       10.15      1.57 o 
  -5  -6   6       10.10       11.71      1.64 o 
  -4  -6   6        5.45        6.46      1.15 o 
  -3  -6   6        9.01       11.32      1.48 o 
  -2  -6   6        2.49        1.48      0.74 o 
  -1  -6   6       14.69       13.00      1.83 o 
   0  -6   6        3.86        5.27      1.08 o 
   1  -6   6        2.41        4.20      1.05 o 
   2  -6   6       18.39       18.02      1.79 o 
   3  -6   6       37.84       39.85      2.59 o 
   4  -6   6        0.03        0.13      1.16 o 
   5  -6   6       10.90        8.32      2.07 o 
   6  -6   6        0.24        0.01      1.85 o 
  -8  -5   6        3.18        5.38      2.20 o 
  -7  -5   6       13.83       20.03      3.11 o 
  -6  -5   6        0.38        0.71      0.87 o 
  -5  -5   6       20.46       21.34      2.00 o 
  -4  -5   6       32.15       29.61      2.22 o 
  -3  -5   6      150.80      141.76      4.93 o 
  -2  -5   6      101.45       89.67      3.84 o 
  -1  -5   6       53.69       55.00      2.56 o 
   0  -5   6       84.93       86.16      3.43 o 
   1  -5   6       45.57       50.29      2.48 o 
   2  -5   6       23.37       21.08      1.83 o 
   3  -5   6      156.74      144.84      7.14 o 
   4  -5   6       44.00       38.09      3.53 o 
   5  -5   6        2.92        3.55      1.47 o 
   6  -5   6        0.60        0.37      1.69 o 
  -8  -4   6        0.57        0.08      1.51 o 
  -7  -4   6        1.68        2.36      1.40 o 
  -6  -4   6       11.37       14.58      2.45 o 
  -5  -4   6        4.79        3.85      1.22 o 
  -4  -4   6        9.84       12.47      1.45 o 
  -3  -4   6        0.12        0.47      0.56 o 
  -2  -4   6        0.35        0.89      0.55 o 
  -1  -4   6       17.23       22.18      2.09 o 
   0  -4   6       27.52       24.52      1.74 o 
   1  -4   6       45.04       42.03      2.12 o 
   2  -4   6       17.84       17.44      2.32 o 
   3  -4   6      286.05      268.87      8.39 o 
   4  -4   6       49.03       55.99      2.77 o 
   5  -4   6        0.00       -0.16      0.76 o 
   6  -4   6        0.00        1.48      1.60 o 
  -8  -3   6        0.07        2.41      1.62 o 
  -7  -3   6       13.64       15.14      2.52 o 
  -6  -3   6       35.14       35.86      3.65 o 
  -5  -3   6       40.85       37.09      2.17 o 
  -4  -3   6       86.36       77.66      3.12 o 
  -3  -3   6      154.03      146.12      4.75 o 
  -2  -3   6       31.76       31.20      2.99 o 
  -1  -3   6      343.45      336.14      7.29 o 
   0  -3   6      267.80      258.23      6.74 o 
   1  -3   6       34.04       34.99      1.40 o 
   2  -3   6       10.19       11.08      0.95 o 
   3  -3   6       59.74       56.46      2.06 o 
   4  -3   6        2.13        2.42      0.70 o 
   5  -3   6        0.99        1.83      1.33 o 
   6  -3   6        0.00       -0.65      1.23 o 
  -9  -2   6        1.51        3.46      2.07 o 
  -8  -2   6        6.00        6.00      1.36 o 
  -7  -2   6        8.10        7.63      1.28 o 
  -6  -2   6        1.89        2.09      1.28 o 
  -5  -2   6        0.29        0.17      0.45 o 
  -4  -2   6        0.00        0.22      0.38 o 
  -3  -2   6        0.18        0.39      0.43 o 
  -2  -2   6       22.01       20.77      1.55 o 
  -1  -2   6      543.10      541.38     11.24 o 
   0  -2   6       61.29       65.62      1.97 o 
   1  -2   6       62.39       69.66      4.66 o 
   2  -2   6        1.14        0.61      0.39 o 
   3  -2   6       15.53       19.46      1.28 o 
   4  -2   6        7.97        9.11      1.01 o 
   5  -2   6        0.33        3.97      1.51 o 
   6  -2   6        4.39        5.38      1.84 o 
   7  -2   6        1.92        1.87      1.93 o 
  -9  -1   6        0.30        1.41      1.18 o 
  -8  -1   6        0.38        0.63      0.85 o 
  -7  -1   6        1.25        1.12      1.06 o 
  -6  -1   6       12.57       11.39      1.45 o 
  -5  -1   6       28.55       32.75      1.85 o 
  -4  -1   6       46.50       48.37      1.74 o 
  -3  -1   6        0.30        0.34      0.48 o 
  -2  -1   6      271.31      279.37      6.18 o 
  -1  -1   6      297.41      303.75      6.64 o 
   0  -1   6       69.89       70.99      2.05 o 
   1  -1   6        5.62        5.11      0.58 o 
   2  -1   6       15.09       15.93      1.06 o 
   3  -1   6        0.05        0.02      0.41 o 
   4  -1   6       75.54       83.27      3.49 o 
   5  -1   6      176.63      182.26      9.03 o 
   6  -1   6       31.26       23.11      3.33 o 
   7  -1   6        0.20        1.33      1.96 o 
  -9   0   6        0.02        2.55      1.29 o 
  -8   0   6        0.96        0.91      0.91 o 
  -7   0   6        1.52        1.97      0.98 o 
  -6   0   6       10.41       10.00      1.31 o 
  -5   0   6       50.87       47.98      2.31 o 
  -4   0   6        0.01       -0.15      0.31 o 
  -3   0   6       16.79       17.45      1.03 o 
  -2   0   6       38.82       42.37      1.49 o 
  -1   0   6       61.24       62.12      1.86 o 
   0   0   6       89.97      108.20      3.52 o 
   1   0   6       88.63       95.57      2.96 o 
   2   0   6       18.61       18.11      1.00 o 
   3   0   6        2.44        1.75      0.75 o 
   4   0   6       24.15       22.81      1.99 o 
   5   0   6        1.90        0.00      1.81 o 
   6   0   6        9.37       14.61      2.74 o 
   7   0   6        0.05        1.73      1.92 o 
  -9   1   6        0.01        0.81      1.11 o 
  -8   1   6        2.84        1.23      1.00 o 
  -7   1   6        0.12        0.46      0.80 o 
  -6   1   6        0.21        0.58      0.69 o 
  -5   1   6        0.35       -0.02      0.57 o 
  -4   1   6        9.43        9.60      0.87 o 
  -3   1   6       35.06       41.54      1.50 o 
  -2   1   6      176.36      178.46      4.41 o 
  -1   1   6      265.85      274.49      6.02 o 
   0   1   6      550.13      593.40     12.19 o 
   1   1   6       57.67       58.52      3.73 o 
   2   1   6       31.57       35.67      2.96 o 
   3   1   6       22.06       23.90      1.97 o 
   4   1   6        0.46        0.74      0.77 o 
   5   1   6        4.65        7.57      1.37 o 
   6   1   6        0.02        0.17      1.37 o 
  -9   2   6        1.06        0.98      1.13 o 
  -8   2   6       67.79       57.16      3.37 o 
  -7   2   6        9.63        8.71      1.42 o 
  -6   2   6       46.89       46.25      6.00 o 
  -5   2   6        3.59        3.30      0.85 o 
  -4   2   6       31.96       36.25      1.70 o 
  -3   2   6        2.12        2.26      0.49 o 
  -2   2   6      104.67      103.38      3.88 o 
  -1   2   6       85.13       93.90      2.48 o 
   0   2   6       39.13       43.72      2.66 o 
   1   2   6      161.53      157.93      5.12 o 
   2   2   6        0.47        1.99      0.73 o 
   3   2   6       15.31       15.96      2.19 o 
   4   2   6        0.64        0.93      0.77 o 
   5   2   6       28.39       31.45      2.55 o 
   6   2   6        0.01       -0.13      1.40 o 
  -9   3   6        0.01        1.05      1.17 o 
  -8   3   6       27.20       27.51      2.99 o 
  -7   3   6       10.18        8.88      1.46 o 
  -6   3   6        8.02        8.41      1.34 o 
  -5   3   6       28.64       23.59      1.85 o 
  -4   3   6       35.55       34.54      1.46 o 
  -3   3   6        1.13        2.02      0.50 o 
  -2   3   6      350.01      347.06     13.55 o 
  -1   3   6      304.24      274.52     19.86 o 
   0   3   6       68.08       66.25      4.81 o 
   1   3   6       41.55       40.22      2.21 o 
   2   3   6       63.35       56.77      2.74 o 
   3   3   6       13.36       12.53      1.53 o 
   4   3   6        0.34       -0.02      1.26 o 
   5   3   6       13.64       15.59      2.23 o 
   6   3   6        4.54        5.35      2.07 o 
  -8   4   6        2.03        1.97      1.11 o 
  -7   4   6        0.66       -0.09      0.84 o 
  -6   4   6        5.60        3.99      1.06 o 
  -5   4   6       93.64       94.01      3.73 o 
  -4   4   6        1.55        1.31      0.64 o 
  -3   4   6        1.92        2.76      0.58 o 
  -2   4   6       37.05       39.17      1.51 o 
  -1   4   6        0.85        1.63      0.65 o 
   0   4   6      182.79      178.91      6.61 o 
   1   4   6       48.34       48.20      3.08 o 
   2   4   6      311.74      290.35      8.79 o 
   3   4   6       15.00       13.28      1.66 o 
   4   4   6       37.02       31.09      2.54 o 
   5   4   6        4.15        4.46      1.35 o 
   6   4   6        0.29       -0.03      1.48 o 
  -8   5   6        0.04        0.20      1.04 o 
  -7   5   6        0.86        1.92      0.96 o 
  -6   5   6        0.37       -0.05      0.63 o 
  -5   5   6        3.16        5.38      1.08 o 
  -4   5   6       52.08       48.88      2.44 o 
  -3   5   6        6.37        8.20      0.95 o 
  -2   5   6        9.85        9.04      1.17 o 
  -1   5   6       51.43       50.09      2.49 o 
   0   5   6        1.01        1.67      0.76 o 
   1   5   6       75.53       75.51      6.22 o 
   2   5   6      102.85       84.25      5.91 o 
   3   5   6        0.02        0.47      0.82 o 
   4   5   6       14.04       10.35      1.64 o 
   5   5   6        2.64        3.90      1.35 o 
  -8   6   6        3.33        3.81      1.92 o 
  -7   6   6        0.43        0.97      1.07 o 
  -6   6   6        8.66        9.30      1.54 o 
  -5   6   6        0.21        0.93      0.82 o 
  -4   6   6       11.91       14.57      1.61 o 
  -3   6   6        2.75        2.84      0.82 o 
  -2   6   6        0.84        0.62      0.64 o 
  -1   6   6       13.47       16.79      1.71 o 
   0   6   6       19.23       18.12      1.83 o 
   1   6   6       60.75       58.61      3.02 o 
   2   6   6       50.33       42.40      2.85 o 
   3   6   6       10.35       12.06      1.75 o 
   4   6   6        1.74        1.68      1.15 o 
   5   6   6        1.19        2.85      1.31 o 
  -7   7   6        0.17       -1.58      1.05 o 
  -6   7   6        1.41        1.94      1.07 o 
  -5   7   6        1.85        2.21      0.94 o 
  -4   7   6        1.40        1.91      1.37 o 
  -3   7   6        9.53        7.37      1.21 o 
  -2   7   6       11.87       11.15      4.14 o 
  -1   7   6        0.03        0.39      0.98 o 
   0   7   6        4.44        3.66      1.03 o 
   1   7   6        6.84        9.64      1.55 o 
   2   7   6        4.10        5.05      1.25 o 
   3   7   6        8.07       12.08      2.07 o 
   4   7   6        0.05       -0.64      0.98 o 
  -6   8   6        0.20       -0.15      0.97 o 
  -5   8   6        2.13        1.48      1.38 o 
  -4   8   6        8.06        5.95      2.08 o 
  -3   8   6       37.43       42.34      4.19 o 
  -2   8   6        4.27        3.71      1.21 o 
  -1   8   6        8.32        9.92      3.87 o 
   0   8   6        3.65        3.71      1.16 o 
   1   8   6        0.46        1.09      0.84 o 
   2   8   6        3.36        5.05      1.34 o 
   3   8   6        2.21        0.60      1.45 o 
   4   8   6        9.42       14.40      3.03 o 
  -5   9   6        1.06        4.96      2.05 o 
  -3   9   6        7.44        6.41      2.11 o 
  -2   9   6       12.00        8.93      1.51 o 
  -1   9   6        4.59        4.73      1.28 o 
   0   9   6        0.00        1.17      0.97 o 
   1   9   6        4.21        4.52      1.31 o 
   2   9   6        1.10        2.13      1.24 o 
  -4  10   6        1.90        3.53      2.04 o 
  -3  10   6        1.82        2.70      1.78 o 
  -2  10   6        0.35        0.40      1.07 o 
  -1  10   6        0.08        0.70      1.04 o 
   0  10   6        1.83        2.67      2.26 o 
   1  10   6        0.68       -0.53      1.20 o 
  -3 -10   7        8.24        8.54      3.42 o 
  -2 -10   7        0.27        0.37      1.21 o 
  -1 -10   7        1.20        1.71      1.29 o 
   0 -10   7        0.03        0.20      1.19 o 
   1 -10   7        0.03        0.30      1.18 o 
  -5  -9   7        0.01        0.43      1.33 o 
  -4  -9   7        4.26        3.12      1.95 o 
  -3  -9   7        7.52        5.58      1.48 o 
  -2  -9   7        0.14        0.09      0.95 o 
  -1  -9   7        0.25        0.27      0.98 o 
   0  -9   7        4.82        4.56      1.37 o 
   1  -9   7        0.05       -0.12      0.99 o 
   2  -9   7       11.20        9.44      1.74 o 
   3  -9   7       20.27       27.66      4.02 o 
  -6  -8   7        0.65        0.63      2.53 o 
  -5  -8   7        0.05       -0.59      0.99 o 
  -4  -8   7        0.05        1.01      0.99 o 
  -3  -8   7       16.69       16.44      1.96 o 
  -2  -8   7        0.00       -0.34      0.75 o 
  -1  -8   7       60.19       56.21      3.32 o 
   0  -8   7        1.63        1.10      2.39 o 
   1  -8   7        0.76        1.48      0.95 o 
   2  -8   7       32.34       30.85      2.73 o 
   3  -8   7        9.07        9.63      2.26 o 
   4  -8   7        0.23        1.96      1.62 o 
  -7  -7   7        3.09        2.61      2.35 o 
  -6  -7   7        0.24        1.18      1.15 o 
  -5  -7   7        0.19        0.72      0.93 o 
  -4  -7   7       11.43       10.52      1.73 o 
  -3  -7   7       16.12       14.35      1.78 o 
  -2  -7   7        0.14       -0.33      0.73 o 
  -1  -7   7        0.05        0.97      0.82 o 
   0  -7   7        0.35        0.69      1.03 o 
   1  -7   7        1.08        1.08      0.88 o 
   2  -7   7        8.20        9.31      2.41 o 
   3  -7   7       12.90       12.92      1.75 o 
   4  -7   7        0.02        1.85      1.50 o 
  -7  -6   7        2.65        3.16      2.02 o 
  -6  -6   7        3.98        4.36      1.24 o 
  -5  -6   7        4.48        5.25      1.27 o 
  -4  -6   7       24.41       23.41      2.17 o 
  -3  -6   7       22.51       21.33      2.06 o 
  -2  -6   7        3.19        3.58      0.97 o 
  -1  -6   7        0.19        0.79      0.79 o 
   0  -6   7        0.00       -0.90      0.60 o 
   1  -6   7       54.37       59.47      3.00 o 
   2  -6   7       44.82       36.99      2.56 o 
   3  -6   7        0.79        0.42      0.84 o 
   4  -6   7        6.40        6.13      1.63 o 
   5  -6   7        1.91        0.72      1.36 o 
  -8  -5   7        0.06       -2.29      1.53 o 
  -7  -5   7       27.17       30.34      3.93 o 
  -6  -5   7       24.55       28.89      2.46 o 
  -5  -5   7       15.30       16.39      1.87 o 
  -4  -5   7       14.64       14.28      1.66 o 
  -3  -5   7       17.89       19.96      3.19 o 
  -2  -5   7       57.00       58.83      3.28 o 
  -1  -5   7       24.34       21.36      1.89 o 
   0  -5   7       29.65       30.27      2.26 o 
   1  -5   7      174.14      172.71      8.61 o 
   2  -5   7        4.32        4.60      1.08 o 
   3  -5   7       28.26       30.04      2.28 o 
   5  -5   7        0.53       -0.27      1.25 o 
  -8  -4   7        7.86        8.78      2.47 o 
  -7  -4   7        3.09        5.02      1.78 o 
  -6  -4   7        2.03        0.61      1.21 o 
  -5  -4   7        0.16        0.69      0.71 o 
  -4  -4   7        6.57        5.61      1.08 o 
  -3  -4   7        2.78        3.03      0.86 o 
  -2  -4   7        0.19       -0.14      0.54 o 
  -1  -4   7        1.79        0.55      1.63 o 
   0  -4   7       31.35       27.10      1.91 o 
   1  -4   7      331.52      311.16      9.85 o 
   2  -4   7      223.96      198.07     13.35 o 
   3  -4   7        3.77        3.60      0.90 o 
   4  -4   7        2.05        1.78      0.72 o 
   5  -4   7        4.19        3.85      1.81 o 
   6  -4   7        0.28        2.95      2.12 o 
  -8  -3   7        3.87        5.56      2.12 o 
  -7  -3   7        1.21        0.78      1.25 o 
  -6  -3   7        0.47        1.72      1.46 o 
  -5  -3   7        8.04        8.51      1.36 o 
  -4  -3   7        0.11        0.00      0.58 o 
  -3  -3   7       10.09        9.76      1.21 o 
  -2  -3   7        2.17        2.74      0.75 o 
  -1  -3   7       17.61       18.93      1.69 o 
   0  -3   7      184.79      175.28      7.62 o 
   1  -3   7        9.80       11.12      0.95 o 
   2  -3   7        6.40        5.37      0.93 o 
   3  -3   7       32.36       31.54      1.79 o 
   4  -3   7        0.36        0.95      0.81 o 
   5  -3   7        0.34        0.82      1.15 o 
   6  -3   7        0.40        2.50      1.87 o 
  -8  -2   7        2.13        1.66      1.52 o 
  -7  -2   7        0.21        1.54      1.57 o 
  -6  -2   7       17.04       20.46      4.33 o 
  -5  -2   7       59.31       59.66      2.40 o 
  -4  -2   7       42.49       37.39      1.57 o 
  -3  -2   7       14.83       15.49      2.10 o 
  -2  -2   7      227.89      215.24      5.05 o 
  -1  -2   7        9.98       10.82      0.87 o 
   0  -2   7       32.18       31.58      1.55 o 
   1  -2   7        7.45        9.89      0.89 o 
   2  -2   7      108.16      100.35      2.93 o 
   3  -2   7       94.97       97.11      6.29 o 
   4  -2   7       42.08       44.44      2.66 o 
   5  -2   7        0.36       -0.38      1.00 o 
   6  -2   7        1.17        2.11      1.69 o 
  -9  -1   7        0.69        1.61      1.37 o 
  -8  -1   7       11.57       11.56      1.71 o 
  -7  -1   7        0.28        0.64      0.81 o 
  -6  -1   7       33.91       29.11      3.02 o 
  -5  -1   7        6.63        6.05      0.82 o 
  -4  -1   7       34.44       34.97      1.53 o 
  -3  -1   7        1.74        2.43      0.54 o 
  -2  -1   7       44.39       42.95      1.59 o 
  -1  -1   7       45.49       46.93      1.66 o 
   0  -1   7       60.79       57.46      1.88 o 
   1  -1   7       58.45       61.30      2.00 o 
   2  -1   7       31.84       31.74      1.94 o 
   3  -1   7       45.56       40.77      2.26 o 
   4  -1   7       82.20       78.02      3.51 o 
   5  -1   7        1.11        1.91      1.36 o 
   6  -1   7        1.64       -1.78      1.33 o 
  -9   0   7        0.58        2.62      1.45 o 
  -8   0   7        0.07       -0.10      0.91 o 
  -7   0   7        3.40        2.91      2.25 o 
  -6   0   7        0.11        0.57      0.73 o 
  -5   0   7       23.80       25.25      1.80 o 
  -4   0   7        0.53        0.36      0.43 o 
  -3   0   7       93.27       95.08      2.71 o 
  -2   0   7      292.88      301.73      6.72 o 
  -1   0   7        9.69        9.83      0.81 o 
   0   0   7        3.12        2.92      1.25 o 
   1   0   7       83.76       79.99      8.45 o 
   2   0   7       55.98       53.44      2.58 o 
   3   0   7       12.07       13.85      1.58 o 
   4   0   7        4.48        4.11      1.09 o 
   5   0   7       13.47       13.58      1.78 o 
   6   0   7        0.70       -0.16      1.55 o 
  -9   1   7        3.89        3.01      1.35 o 
  -8   1   7        0.23       -0.11      0.92 o 
  -7   1   7        9.04       10.37      4.19 o 
  -6   1   7        1.46        0.74      0.72 o 
  -5   1   7       50.96       45.25      2.29 o 
  -4   1   7       24.21       21.86      1.88 o 
  -3   1   7       59.18       62.17      2.91 o 
  -2   1   7      314.53      342.40      8.11 o 
  -1   1   7       79.71       84.01      2.48 o 
   0   1   7       94.50       99.88      3.65 o 
   1   1   7       17.60       24.35      3.68 o 
   2   1   7       11.03       10.84      1.38 o 
   3   1   7        6.59        5.36      1.12 o 
   4   1   7        5.14        6.09      1.23 o 
   5   1   7        2.46        2.82      1.11 o 
   6   1   7        0.68        2.38      1.78 o 
  -9   2   7        0.23       -0.09      1.05 o 
  -8   2   7        2.81        0.91      1.06 o 
  -7   2   7        2.12        4.21      1.10 o 
  -6   2   7       14.23       16.81      1.78 o 
  -5   2   7        2.51        2.56      1.05 o 
  -4   2   7       13.96       15.83      1.13 o 
  -3   2   7       23.21       24.92      3.97 o 
  -2   2   7      221.84      227.23      5.31 o 
  -1   2   7       75.46       73.42      3.48 o 
   0   2   7       37.53       30.53      2.30 o 
   1   2   7       25.42       24.39      1.90 o 
   2   2   7        6.37        8.31      1.32 o 
   3   2   7       32.69       34.52      2.83 o 
   4   2   7       10.54       11.79      3.50 o 
   5   2   7        0.40        0.95      0.96 o 
   6   2   7        1.80        1.62      1.77 o 
  -8   3   7       14.68       17.33      2.58 o 
  -7   3   7        1.39        1.41      0.98 o 
  -6   3   7       41.34       40.09      2.90 o 
  -5   3   7       84.09       84.48      3.44 o 
  -4   3   7        0.74        0.99      0.62 o 
  -3   3   7       20.59       23.36      1.31 o 
  -2   3   7        0.56        1.20      1.47 o 
  -1   3   7        2.52        2.01      0.67 o 
   0   3   7       59.65       58.40      2.69 o 
   1   3   7        8.59        9.49      1.93 o 
   2   3   7       71.84       69.22      4.58 o 
   3   3   7       45.99       42.79      9.14 o 
   4   3   7        0.83        1.77      0.89 o 
   5   3   7        4.26        8.57      2.52 o 
  -8   4   7        6.55        5.87      1.49 o 
  -7   4   7        0.00        1.07      0.93 o 
  -6   4   7       34.15       34.82      2.51 o 
  -5   4   7       78.28       77.54      3.36 o 
  -4   4   7        0.44       -0.14      0.52 o 
  -3   4   7       17.08       18.04      1.20 o 
  -2   4   7       52.22       50.23      2.46 o 
  -1   4   7       46.78       44.43      2.31 o 
   0   4   7      167.82      164.42      9.89 o 
   1   4   7       22.55       20.90      1.90 o 
   2   4   7       82.74       86.77      3.83 o 
   3   4   7        2.30        2.51      1.31 o 
   4   4   7        8.13       10.63      2.04 o 
   5   4   7        0.02        0.00      0.98 o 
  -8   5   7        0.34        1.49      1.19 o 
  -7   5   7        1.16        1.45      1.08 o 
  -6   5   7       20.06       16.76      1.89 o 
  -5   5   7       39.59       31.58      6.26 o 
  -4   5   7        0.04       -0.74      0.57 o 
  -3   5   7       15.94       14.73      2.59 o 
  -2   5   7        1.27        0.39      0.69 o 
  -1   5   7       28.28       27.04      4.57 o 
   0   5   7      900.77      876.55     23.08 o 
   1   5   7      130.39      122.15      5.89 o 
   2   5   7        0.54        0.66      0.78 o 
   3   5   7        0.16       -0.07      0.90 o 
   4   5   7        1.29        2.53      1.18 o 
   5   5   7        0.00        0.78      1.21 o 
  -7   6   7        0.95        1.00      1.10 o 
  -6   6   7        4.86        7.05      2.51 o 
  -5   6   7        4.30        3.44      1.05 o 
  -4   6   7        9.78       11.77      2.35 o 
  -3   6   7        1.13        2.16      0.86 o 
  -2   6   7        3.08        1.36      0.82 o 
  -1   6   7        4.84        4.11      1.66 o 
   0   6   7        8.69        5.25      1.33 o 
   1   6   7       16.87       17.93      1.96 o 
   2   6   7        5.89        6.77      1.99 o 
   3   6   7        0.58        1.39      1.05 o 
   4   6   7        0.00        0.51      1.19 o 
  -7   7   7        2.46        3.83      1.44 o 
  -6   7   7        0.04        0.16      1.25 o 
  -5   7   7        4.53        2.94      1.53 o 
  -4   7   7        0.61       -1.03      1.00 o 
  -3   7   7        2.26        1.89      1.39 o 
  -2   7   7        0.70        0.24      0.76 o 
  -1   7   7        0.00        0.01      0.74 o 
   0   7   7        0.06       -0.32      0.65 o 
   1   7   7        1.39        1.65      0.96 o 
   2   7   7        1.69        2.80      1.16 o 
   3   7   7        1.01        0.48      1.09 o 
   4   7   7        6.00        5.42      1.49 o 
  -6   8   7        0.03       -0.49      1.44 o 
  -5   8   7        0.58        2.74      1.68 o 
  -4   8   7        0.01       -0.44      1.32 o 
  -3   8   7        0.02        0.72      1.39 o 
  -2   8   7        1.94       -0.01      0.78 o 
  -1   8   7        1.04        0.21      0.92 o 
   0   8   7       11.41        9.83      1.63 o 
   1   8   7        4.15        5.16      2.64 o 
   2   8   7       13.18       18.13      2.34 o 
   3   8   7        2.42        4.62      1.43 o 
  -5   9   7        3.13        4.65      2.17 o 
  -4   9   7        0.29        1.09      1.74 o 
  -3   9   7        4.73        5.38      1.99 o 
  -2   9   7        0.53        0.04      0.92 o 
  -1   9   7        3.82        6.59      1.84 o 
   0   9   7        8.93        9.71      3.44 o 
   1   9   7        5.39        8.86      1.74 o 
   2   9   7        8.78       15.27      3.09 o 
  -3  10   7        3.46        0.70      1.69 o 
  -2  10   7        0.66        2.41      2.06 o 
  -1  10   7        0.99        2.81      1.36 o 
   0  10   7        5.80        8.21      1.85 o 
  -4  -9   8        1.79        0.92      1.25 o 
  -3  -9   8        5.94        4.96      3.28 o 
  -2  -9   8        0.01       -1.00      1.43 o 
  -1  -9   8        1.81       -0.45      1.06 o 
   0  -9   8        0.30       -0.53      1.03 o 
   1  -9   8        0.00       -1.05      0.97 o 
   2  -9   8        0.92        0.86      1.17 o 
  -5  -8   8        0.23        0.22      1.68 o 
  -4  -8   8        1.85       -0.26      1.35 o 
  -3  -8   8        0.94        0.82      0.98 o 
  -2  -8   8       11.06        9.71      1.64 o 
  -1  -8   8        5.42        7.64      1.52 o 
   0  -8   8        0.19        0.71      1.00 o 
   1  -8   8        0.71        1.54      1.12 o 
   2  -8   8        2.71        3.29      1.27 o 
   3  -8   8       10.03       11.04      2.57 o 
  -6  -7   8        0.25        1.37      1.24 o 
  -5  -7   8        1.16        2.36      1.19 o 
  -4  -7   8        0.10        1.37      1.47 o 
  -3  -7   8       27.53       27.00      2.49 o 
  -2  -7   8        5.99        6.29      1.54 o 
  -1  -7   8       85.08       75.82      3.67 o 
   0  -7   8       23.15       18.84      2.07 o 
   1  -7   8       14.51       13.13      1.77 o 
   2  -7   8        8.43        7.71      2.18 o 
   3  -7   8        0.45        2.11      1.08 o 
   4  -7   8        2.69        7.50      2.04 o 
  -7  -6   8        2.36        1.54      2.06 o 
  -6  -6   8        1.58        0.52      1.05 o 
  -5  -6   8        9.88        9.33      1.72 o 
  -4  -6   8        0.20        0.89      0.90 o 
  -3  -6   8        5.29        5.13      1.72 o 
  -2  -6   8        2.02        2.07      0.85 o 
  -1  -6   8        0.59       -0.14      0.73 o 
   0  -6   8       14.66       12.92      2.02 o 
   1  -6   8       30.84       27.13      3.56 o 
   2  -6   8       15.26       17.91      1.98 o 
   3  -6   8        0.06        0.73      1.10 o 
   4  -6   8        0.02       -0.14      1.24 o 
  -7  -5   8        8.34       10.82      2.67 o 
  -6  -5   8        0.04       -0.29      0.86 o 
  -5  -5   8        8.61        6.88      1.34 o 
  -4  -5   8        1.36        1.04      0.77 o 
  -3  -5   8        8.06        6.43      1.21 o 
  -2  -5   8        1.73        1.46      1.68 o 
  -1  -5   8        6.73        8.69      1.37 o 
   0  -5   8       41.74       37.40      2.47 o 
   1  -5   8        8.94       11.11      1.49 o 
   2  -5   8        1.64        1.21      0.83 o 
   3  -5   8        7.78        8.19      1.38 o 
   4  -5   8        0.03        0.73      1.13 o 
  -8  -4   8        5.76        6.61      2.53 o 
  -7  -4   8       13.74       16.76      3.07 o 
  -6  -4   8        8.99        8.11      2.19 o 
  -5  -4   8        0.05       -0.09      0.76 o 
  -4  -4   8       16.20       19.29      1.89 o 
  -3  -4   8        3.55        5.26      1.12 o 
  -2  -4   8       76.13       68.63      3.08 o 
  -1  -4   8      377.28      378.92     10.65 o 
   0  -4   8       20.78       20.12      1.80 o 
   1  -4   8      223.97      241.40     14.91 o 
   2  -4   8        0.38        0.44      0.90 o 
   3  -4   8        1.67        1.67      0.89 o 
  -8  -3   8        7.48        7.36      2.35 o 
  -7  -3   8        3.44        6.32      2.08 o 
  -6  -3   8        0.00        0.24      1.45 o 
  -5  -3   8        8.57        6.60      1.17 o 
  -4  -3   8        0.00        1.53      0.79 o 
  -3  -3   8       47.21       46.41      2.41 o 
  -2  -3   8      400.62      390.38     10.83 o 
  -1  -3   8       17.62       19.06      1.77 o 
   0  -3   8        2.01        2.56      0.83 o 
   1  -3   8      175.42      159.90      5.28 o 
   2  -3   8      104.05      100.90      3.09 o 
   3  -3   8       38.47       42.21      2.51 o 
   4  -3   8       16.25       15.39      2.01 o 
   5  -3   8        7.71       10.60      2.32 o 
  -8  -2   8        0.26        0.10      1.47 o 
  -7  -2   8       11.55       13.45      2.58 o 
  -6  -2   8        0.56        0.70      1.40 o 
  -5  -2   8       19.72       23.39      1.95 o 
  -4  -2   8        3.25        3.47      0.92 o 
  -3  -2   8       41.86       40.86      2.18 o 
  -2  -2   8       18.37       21.28      1.28 o 
  -1  -2   8       61.30       65.05      2.54 o 
   0  -2   8        6.78        6.73      0.79 o 
   1  -2   8      116.88      114.14      3.25 o 
   2  -2   8       38.19       39.74      2.30 o 
   3  -2   8       37.88       37.27      2.51 o 
   4  -2   8       51.73       56.79      3.55 o 
   5  -2   8       18.90       21.81      3.18 o 
  -8  -1   8        1.60       -0.22      1.46 o 
  -7  -1   8        0.09        0.49      0.86 o 
  -6  -1   8        1.89        1.37      1.59 o 
  -5  -1   8        3.46        3.77      1.49 o 
  -4  -1   8        1.15        1.19      0.48 o 
  -3  -1   8        2.60        2.70      0.90 o 
  -2  -1   8       40.52       40.01      1.99 o 
  -1  -1   8        0.18        0.22      0.40 o 
   0  -1   8        1.83        1.58      0.52 o 
   1  -1   8       25.63       26.34      1.97 o 
   2  -1   8       19.05       15.56      2.94 o 
   3  -1   8        9.54        7.70      1.31 o 
   4  -1   8       26.04       24.21      2.22 o 
   5  -1   8        0.91        2.60      1.54 o 
   6  -1   8        0.47        1.00      1.72 o 
  -9   0   8        0.48       -0.89      1.39 o 
  -8   0   8       17.57       16.72      2.09 o 
  -7   0   8        0.62        0.95      1.03 o 
  -6   0   8        4.12        5.66      1.12 o 
  -5   0   8        1.15        0.18      0.65 o 
  -4   0   8       98.47       90.07      2.78 o 
  -3   0   8       95.49       96.85      2.84 o 
  -2   0   8        1.94        2.47      0.56 o 
  -1   0   8        4.68        8.25      0.83 o 
   0   0   8       13.05       14.50      1.44 o 
   1   0   8       21.80       19.21      1.74 o 
   2   0   8        1.64        3.04      0.89 o 
   3   0   8       38.36       36.01      2.57 o 
   4   0   8        1.59        1.66      0.99 o 
   5   0   8        0.86       -0.19      1.67 o 
   6   0   8        0.19        0.31      1.88 o 
  -9   1   8        0.05        1.72      1.69 o 
  -8   1   8        2.32        1.57      1.07 o 
  -7   1   8        2.75        4.32      2.71 o 
  -6   1   8        9.13        8.69      1.32 o 
  -5   1   8        3.22        3.73      1.16 o 
  -4   1   8      199.17      197.52      4.91 o 
  -3   1   8       15.75       16.43      1.75 o 
  -2   1   8       25.48       26.97      1.36 o 
  -1   1   8        4.40        5.72      0.97 o 
   0   1   8       11.63        8.20      1.15 o 
   1   1   8        0.12       -0.37      0.76 o 
   2   1   8        0.03       -0.81      0.90 o 
   3   1   8       22.49       22.51      2.18 o 
   4   1   8       10.51        8.46      1.49 o 
   5   1   8        0.02        0.70      1.09 o 
  -8   2   8        0.06        0.76      1.03 o 
  -7   2   8        4.17        3.31      1.11 o 
  -6   2   8        0.12        0.30      0.71 o 
  -5   2   8       19.10       18.73      2.08 o 
  -4   2   8       48.63       46.41      1.94 o 
  -3   2   8        4.34        4.07      0.73 o 
  -2   2   8       62.09       56.15      2.62 o 
  -1   2   8        0.12        1.61      0.65 o 
   0   2   8       11.18       13.74      1.47 o 
   1   2   8        4.74        4.43      1.03 o 
   2   2   8        0.23        0.67      1.32 o 
   3   2   8       13.87       17.57      1.97 o 
   4   2   8       11.89       11.34      1.73 o 
   5   2   8        1.99        2.91      1.35 o 
  -8   3   8        0.04        1.20      1.08 o 
  -7   3   8        0.00        0.23      1.08 o 
  -6   3   8        0.13        0.32      0.77 o 
  -5   3   8        0.30        0.07      0.67 o 
  -4   3   8        0.13        0.43      0.48 o 
  -3   3   8       40.11       39.21      9.12 o 
  -2   3   8       53.93       57.46      2.73 o 
  -1   3   8       56.46       59.27      2.79 o 
   0   3   8       28.19       27.25      4.81 o 
   1   3   8        4.05        3.24      0.97 o 
   2   3   8        0.01       -0.31      0.71 o 
   3   3   8       20.84       16.94      2.90 o 
   4   3   8        9.28        9.88      1.66 o 
   5   3   8        0.20        1.20      1.15 o 
  -8   4   8        0.00        0.07      1.20 o 
  -7   4   8        6.37        6.43      1.35 o 
  -6   4   8        6.79        5.23      1.36 o 
  -5   4   8        9.63       10.81      1.98 o 
  -4   4   8       22.05       27.94      3.25 o 
  -3   4   8       48.34       45.62      2.45 o 
  -2   4   8      225.89      219.20      7.01 o 
  -1   4   8       29.89       28.91      3.84 o 
   0   4   8      146.26      132.20      4.96 o 
   1   4   8        4.97        5.48      1.33 o 
   2   4   8        6.30        5.13      1.18 o 
   3   4   8        0.49        1.66      1.29 o 
   4   4   8        0.88        0.81      1.08 o 
   5   4   8        0.66       -1.60      1.42 o 
  -8   5   8        3.22        1.95      1.61 o 
  -7   5   8        0.02        0.27      1.00 o 
  -6   5   8        0.01        0.54      0.92 o 
  -4   5   8        0.95        0.58      1.09 o 
  -3   5   8       33.00       32.73      2.34 o 
  -2   5   8      207.72      199.94     12.96 o 
  -1   5   8       27.95       26.33      2.18 o 
   0   5   8        1.40        2.56      0.95 o 
   1   5   8       34.83       32.45      2.56 o 
   2   5   8        0.02        0.12      0.87 o 
   3   5   8        1.62        0.97      1.04 o 
   4   5   8        0.39       -0.10      1.09 o 
  -7   6   8        0.01        1.05      1.19 o 
  -6   6   8        2.32        1.29      1.42 o 
  -4   6   8        6.21       10.72      2.38 o 
  -3   6   8       37.88       36.46      2.59 o 
  -2   6   8       20.58       22.00      4.55 o 
  -1   6   8        1.37        0.22      0.76 o 
   0   6   8       39.72       30.88      6.14 o 
   1   6   8        7.43        7.08      1.41 o 
   2   6   8        0.28        0.04      0.97 o 
   3   6   8        4.65        4.37      1.39 o 
   4   6   8        0.09        0.43      1.62 o 
  -6   7   8        4.34        7.53      2.35 o 
  -4   7   8        0.15       -0.89      1.23 o 
  -3   7   8        0.02       -1.19      1.18 o 
  -2   7   8        0.81        2.66      1.06 o 
  -1   7   8       34.45       36.62      3.81 o 
   0   7   8        1.59        1.81      0.94 o 
   1   7   8        1.18        0.87      0.99 o 
   2   7   8        0.14        0.14      1.01 o 
   3   7   8        0.07        0.06      1.13 o 
  -5   8   8        3.09        7.13      2.37 o 
  -4   8   8        0.81        1.48      1.71 o 
  -3   8   8        0.99        1.80      1.64 o 
  -2   8   8       16.06       20.35      2.19 o 
  -1   8   8        6.67        7.36      2.23 o 
   0   8   8        8.93        9.34      2.13 o 
   1   8   8        4.92        8.09      1.71 o 
   2   8   8        6.91        5.37      2.27 o 
  -4   9   8        0.89       -0.17      1.66 o 
  -3   9   8        0.40       -1.39      1.45 o 
  -2   9   8        1.39       -0.06      0.98 o 
  -1   9   8        0.74       -0.35      1.02 o 
   0   9   8       12.40       13.57      2.09 o 
  -3  -9   9        2.93        4.93      2.45 o 
  -2  -9   9        0.22       -0.15      1.09 o 
  -1  -9   9        1.61        1.35      1.27 o 
   0  -9   9        2.30        0.56      1.44 o 
  -5  -8   9        0.91        1.84      2.07 o 
  -4  -8   9        1.38        1.08      1.25 o 
  -3  -8   9        7.19        5.27      1.59 o 
  -2  -8   9        1.52        0.97      1.24 o 
  -1  -8   9        3.97        4.54      1.37 o 
   0  -8   9        0.00        0.43      1.14 o 
   1  -8   9        7.17       10.20      2.84 o 
   2  -8   9        0.20        0.95      2.13 o 
  -6  -7   9        0.46        0.61      1.77 o 
  -5  -7   9        7.02        5.64      3.67 o 
  -4  -7   9        5.82        6.12      1.46 o 
  -3  -7   9        3.39        3.46      1.23 o 
  -2  -7   9       20.29       19.84      2.22 o 
  -1  -7   9       34.14       33.46      2.77 o 
   0  -7   9       10.55        9.13      1.59 o 
   1  -7   9        0.00        0.98      1.01 o 
   2  -7   9        0.86        1.29      2.46 o 
   3  -7   9        0.01        2.05      1.29 o 
  -6  -6   9        2.03        0.07      1.00 o 
  -5  -6   9        0.38        0.07      0.96 o 
  -4  -6   9        4.40        4.44      1.22 o 
  -3  -6   9       32.53       30.95      2.57 o 
  -2  -6   9        9.15        9.39      1.48 o 
  -1  -6   9        2.74        1.52      1.17 o 
   0  -6   9        1.36        2.31      2.35 o 
   1  -6   9        4.80        2.98      1.43 o 
   2  -6   9       13.49       13.43      4.13 o 
   3  -6   9        1.31        2.11      1.21 o 
  -7  -5   9        0.13        1.68      1.90 o 
  -6  -5   9        0.01        0.01      0.94 o 
  -5  -5   9        6.21        5.74      1.28 o 
  -4  -5   9        0.02        0.06      0.81 o 
  -3  -5   9        0.80       -0.98      0.66 o 
  -2  -5   9        0.41        0.02      0.93 o 
  -1  -5   9       11.15       14.04      1.70 o 
   0  -5   9        4.73        4.90      1.13 o 
   1  -5   9       15.18       13.61      1.70 o 
   2  -5   9        0.26       -0.88      0.76 o 
   3  -5   9        0.00        0.31      1.39 o 
  -7  -4   9        5.34        7.65      2.58 o 
  -6  -4   9        1.81        1.84      1.78 o 
  -5  -4   9        3.31        4.10      1.15 o 
  -4  -4   9        7.70       10.76      1.51 o 
  -3  -4   9        0.75       -0.66      0.70 o 
  -2  -4   9        0.92        0.17      0.71 o 
  -1  -4   9      143.43      145.50      5.16 o 
   0  -4   9       66.88       69.75      3.22 o 
   1  -4   9        1.12        0.31      0.79 o 
   2  -4   9        0.00        0.39      0.93 o 
   3  -4   9        0.50        1.60      1.52 o 
  -8  -3   9        1.00        3.75      2.09 o 
  -7  -3   9        3.96        3.21      1.77 o 
  -6  -3   9        1.99        5.12      1.96 o 
  -5  -3   9       12.27       11.79      1.55 o 
  -4  -3   9        4.64        4.99      1.39 o 
  -3  -3   9       30.44       30.43      2.24 o 
  -2  -3   9        0.10        0.29      0.66 o 
  -1  -3   9      711.54      720.62     18.82 o 
   0  -3   9      174.49      161.02      5.44 o 
   1  -3   9       15.69       13.67      1.53 o 
   2  -3   9        8.55        7.51      2.02 o 
   3  -3   9        3.38        5.93      2.09 o 
   4  -3   9       10.22       13.93      2.84 o 
  -8  -2   9        3.62        2.62      1.98 o 
  -7  -2   9        3.13        1.46      1.60 o 
  -6  -2   9       12.80       15.07      2.73 o 
  -5  -2   9        1.25        2.94      1.03 o 
  -4  -2   9       21.44       25.96      2.06 o 
  -3  -2   9       33.74       34.48      6.72 o 
  -2  -2   9      112.09       96.15      3.75 o 
  -1  -2   9        4.38        7.46      2.93 o 
   0  -2   9        9.75       11.54      1.74 o 
   1  -2   9       61.77       59.33      2.85 o 
   2  -2   9        5.32        6.08      1.80 o 
   3  -2   9        6.70        5.95      1.43 o 
   4  -2   9        7.35        8.20      1.48 o 
   5  -2   9        2.38        1.25      1.66 o 
  -8  -1   9        1.36        3.81      1.90 o 
  -7  -1   9        3.68        4.31      1.85 o 
  -6  -1   9       14.12       12.54      2.39 o 
  -5  -1   9       25.54       24.70      1.56 o 
  -4  -1   9       10.12        9.26      1.30 o 
  -3  -1   9        1.75        1.09      0.58 o 
  -2  -1   9        3.22        5.68      1.49 o 
  -1  -1   9        0.88        1.67      0.55 o 
   0  -1   9       75.16       74.02      3.69 o 
   1  -1   9       65.49       54.32      2.72 o 
   2  -1   9       10.70        9.77      1.45 o 
   3  -1   9        1.74        1.40      0.91 o 
   4  -1   9       10.49       11.82      3.81 o 
   5  -1   9        3.13        4.40      2.08 o 
  -8   0   9        0.20        0.44      1.09 o 
  -7   0   9        1.68        1.67      0.93 o 
  -6   0   9        8.63        7.52      1.28 o 
  -5   0   9        2.42        1.37      0.75 o 
  -4   0   9        1.12        1.44      0.57 o 
  -3   0   9       16.17       16.86      1.39 o 
  -2   0   9        0.04        0.28      0.49 o 
  -1   0   9        0.74        1.04      1.03 o 
   0   0   9        0.01        0.48      0.60 o 
   1   0   9       56.97       40.31      2.82 o 
   2   0   9       80.48       72.58      3.44 o 
   3   0   9        4.11        5.13      1.61 o 
   4   0   9        3.70        3.00      1.15 o 
   5   0   9        0.72        2.99      1.95 o 
  -8   1   9        5.88        6.00      1.60 o 
  -7   1   9        0.58        0.41      0.83 o 
  -6   1   9        0.68        1.88      0.86 o 
  -5   1   9        0.95        1.16      0.73 o 
  -4   1   9        1.99        2.70      0.83 o 
  -3   1   9        0.60        0.20      0.46 o 
  -2   1   9       22.84       23.49      1.89 o 
  -1   1   9        1.59       -0.18      0.65 o 
   0   1   9        0.42       -0.44      0.59 o 
   1   1   9       82.41       72.82      5.83 o 
   2   1   9       34.00       33.06      2.57 o 
   3   1   9        0.02       -1.32      1.26 o 
   4   1   9        2.70        4.24      2.29 o 
   5   1   9        1.95        2.96      1.51 o 
  -8   2   9        0.67        2.01      1.20 o 
  -7   2   9        0.66       -0.22      0.82 o 
  -6   2   9       74.40       69.88      3.23 o 
  -5   2   9        0.46        1.70      1.16 o 
  -4   2   9       65.38       66.07      2.33 o 
  -3   2   9        0.58        0.35      0.65 o 
  -2   2   9       15.21       17.25      3.85 o 
  -1   2   9       14.50       15.11      1.68 o 
   0   2   9        5.32        6.35      1.17 o 
   1   2   9        0.65        0.67      0.82 o 
   2   2   9        9.41       10.31      3.00 o 
   3   2   9        5.09        4.87      2.13 o 
   4   2   9       10.72       14.76      2.06 o 
   5   2   9        0.08        0.43      1.92 o 
  -8   3   9        0.86        0.11      1.06 o 
  -7   3   9        1.62        1.68      1.53 o 
  -6   3   9        8.86       10.60      1.52 o 
  -5   3   9       88.72       85.47      4.74 o 
  -4   3   9       32.54       36.28      5.87 o 
  -3   3   9       51.44       54.15      3.85 o 
  -2   3   9       29.83       34.22      2.45 o 
  -1   3   9        3.86        4.02      1.14 o 
   0   3   9       64.06       68.38      5.77 o 
   1   3   9       54.91       53.27      4.33 o 
   2   3   9        2.34        4.07      1.10 o 
   3   3   9        5.58        6.54      1.46 o 
   4   3   9        1.16        4.46      1.46 o 
  -8   4   9        0.00        0.50      1.08 o 
  -7   4   9        1.54        0.47      0.96 o 
  -6   4   9        2.15        0.63      0.92 o 
  -5   4   9        5.29        4.21      1.52 o 
  -4   4   9       15.10       18.32      2.76 o 
  -3   4   9       40.48       39.82      2.66 o 
  -2   4   9       13.27       11.80      1.56 o 
  -1   4   9       35.57       40.61      2.70 o 
   0   4   9       58.60       63.82      6.08 o 
   1   4   9        9.76        9.59      1.47 o 
   2   4   9        6.92        7.59      1.93 o 
   3   4   9        0.08        0.16      0.93 o 
   4   4   9        8.14       12.52      2.25 o 
  -7   5   9        0.16        1.15      1.10 o 
  -6   5   9        0.55        2.54      1.57 o 
  -5   5   9        0.92       -0.03      1.21 o 
  -4   5   9       23.15       21.33      3.08 o 
  -3   5   9        4.39        2.11      1.76 o 
  -2   5   9      119.73      125.36     12.85 o 
  -1   5   9        3.10        2.50      0.91 o 
   0   5   9        1.68        0.53      0.73 o 
   1   5   9        1.21        5.46      1.20 o 
   2   5   9        1.84        2.61      1.11 o 
   3   5   9        2.31        1.10      1.15 o 
  -6   6   9        1.75        1.67      1.66 o 
  -5   6   9        1.96        1.46      1.62 o 
  -4   6   9        0.35        0.28      1.18 o 
  -3   6   9       26.41       23.66      2.19 o 
  -2   6   9       92.52       81.43      6.06 o 
  -1   6   9        0.00       -0.47      0.78 o 
   0   6   9        0.29        0.77      0.83 o 
   1   6   9        6.03        6.07      1.45 o 
   2   6   9        1.80        1.94      1.15 o 
   3   6   9        2.94        4.44      1.44 o 
  -6   7   9        1.25        2.33      1.99 o 
  -5   7   9        2.01        0.70      1.67 o 
  -4   7   9        0.78       -0.31      1.44 o 
  -3   7   9        3.15        2.66      1.76 o 
  -2   7   9       12.93       13.49      1.82 o 
  -1   7   9        3.34        2.86      1.09 o 
   0   7   9        0.70        1.41      1.04 o 
   1   7   9        1.20        2.03      1.24 o 
   2   7   9        2.43        5.33      1.63 o 
  -4   8   9        0.64        2.36      1.92 o 
  -3   8   9        9.59       10.27      2.77 o 
  -2   8   9        5.84        6.16      1.56 o 
  -1   8   9        7.40        9.54      1.68 o 
   0   8   9        0.05        0.26      1.12 o 
  -4  -8  10        7.70       15.99      3.43 o 
  -3  -8  10        2.22        3.79      2.01 o 
  -2  -8  10        2.28        1.47      1.30 o 
  -1  -8  10        0.79       -0.91      1.08 o 
   0  -8  10        0.33        0.95      1.22 o 
  -5  -7  10        3.80        3.48      1.40 o 
  -4  -7  10        0.05       -0.73      1.70 o 
  -3  -7  10        1.02        3.25      1.33 o 
  -2  -7  10        4.28        3.47      1.25 o 
  -1  -7  10        4.18        5.58      1.50 o 
   0  -7  10        0.41        0.21      1.08 o 
   1  -7  10        4.77        5.79      1.47 o 
   2  -7  10        1.58        1.82      1.30 o 
  -6  -6  10        0.37        1.49      1.29 o 
  -5  -6  10       12.24       11.30      1.90 o 
  -4  -6  10        7.76        7.63      2.82 o 
  -3  -6  10        0.13       -0.24      0.95 o 
  -2  -6  10        6.49        6.64      1.45 o 
  -1  -6  10        9.34       11.46      1.73 o 
   0  -6  10        0.01        0.66      1.91 o 
   1  -6  10        0.00       -0.53      0.87 o 
   2  -6  10        7.27        6.93      1.54 o 
   3  -6  10        0.19        0.31      1.64 o 
  -6  -5  10        0.64       -0.77      1.62 o 
  -5  -5  10        0.00        0.31      1.02 o 
  -4  -5  10        1.59        2.79      1.08 o 
  -3  -5  10        1.06        1.37      1.01 o 
  -2  -5  10        0.24        1.37      0.92 o 
  -1  -5  10        0.66        0.56      0.89 o 
   0  -5  10        7.13       10.33      1.61 o 
   1  -5  10        7.13        6.77      1.40 o 
   2  -5  10       19.20       22.37      3.49 o 
   3  -5  10        8.28       10.57      2.77 o 
  -7  -4  10        0.66        0.56      1.87 o 
  -6  -4  10        0.40       -1.07      1.48 o 
  -5  -4  10        1.21        1.46      1.03 o 
  -4  -4  10        4.47        4.13      1.14 o 
  -3  -4  10      176.66      187.76      6.47 o 
  -2  -4  10      123.07      120.41      5.36 o 
  -1  -4  10        1.56        1.83      0.91 o 
   0  -4  10       31.11       27.61      2.32 o 
   1  -4  10       12.85       13.28      2.62 o 
   2  -4  10        2.37        2.59      1.75 o 
   3  -4  10       16.21       20.08      3.37 o 
  -7  -3  10        1.28        0.82      2.08 o 
  -6  -3  10        1.44        2.54      1.68 o 
  -5  -3  10        1.94        1.58      0.98 o 
  -4  -3  10        1.00       -0.37      0.74 o 
  -3  -3  10       60.65       69.71      7.04 o 
  -2  -3  10       15.09       20.59      2.02 o 
  -1  -3  10        3.72        3.82      1.81 o 
   0  -3  10        1.20        0.14      1.25 o 
   1  -3  10        1.91        1.47      1.36 o 
   2  -3  10        5.07        7.88      2.14 o 
   3  -3  10        4.80        4.33      1.97 o 
   4  -3  10        4.00        3.94      2.03 o 
  -8  -2  10        0.81        1.43      1.78 o 
  -7  -2  10        1.03        1.12      1.66 o 
  -6  -2  10        0.00        0.00      1.31 o 
  -5  -2  10       12.85       14.37      1.71 o 
  -4  -2  10       72.70       75.09      3.40 o 
  -3  -2  10       31.98       32.13      3.76 o 
  -2  -2  10        6.04        9.16      1.38 o 
  -1  -2  10       20.67       19.31      2.87 o 
   0  -2  10        1.72        1.24      1.34 o 
   1  -2  10        1.29        1.08      1.31 o 
   2  -2  10        0.05        0.22      1.34 o 
   3  -2  10        0.70        1.71      1.78 o 
   4  -2  10        4.54        7.35      2.47 o 
  -8  -1  10        1.98        6.16      2.19 o 
  -7  -1  10        2.11        0.43      1.51 o 
  -6  -1  10       31.74       35.12      3.68 o 
  -5  -1  10        4.16        4.71      1.67 o 
  -4  -1  10        5.03        3.64      1.01 o 
  -3  -1  10        7.35        8.09      1.60 o 
  -2  -1  10       28.86       37.56      3.71 o 
  -1  -1  10       57.55       58.79      4.07 o 
   0  -1  10       58.86       62.73      4.18 o 
   1  -1  10       14.32       11.31      1.51 o 
   2  -1  10        3.89        5.70      1.27 o 
   3  -1  10        2.44        1.24      1.01 o 
   4  -1  10        0.02        1.69      1.19 o 
  -8   0  10        1.66        0.84      1.78 o 
  -7   0  10        3.98        1.66      1.57 o 
  -6   0  10        2.14        2.54      0.98 o 
  -5   0  10        3.30        1.00      0.73 o 
  -4   0  10        0.01        0.76      0.57 o 
  -3   0  10        4.07        2.72      0.81 o 
  -2   0  10       31.64       30.27      3.44 o 
  -1   0  10       37.23       36.31      3.41 o 
   0   0  10       23.53       16.95      3.07 o 
   1   0  10        6.76        4.46      1.05 o 
   2   0  10        0.05        0.46      0.90 o 
   3   0  10        0.10        0.13      0.91 o 
   4   0  10        0.10        1.46      1.21 o 
  -8   1  10        2.61        1.38      1.17 o 
  -7   1  10        2.15        3.19      1.10 o 
  -6   1  10       20.63       20.01      1.95 o 
  -5   1  10        0.44        0.00      0.70 o 
  -4   1  10        0.90        1.21      0.57 o 
  -3   1  10        1.55        1.13      0.72 o 
  -2   1  10       23.76       21.64      1.92 o 
  -1   1  10        4.63        1.32      0.80 o 
   0   1  10       64.02       62.09      3.14 o 
   1   1  10        0.00        0.39      0.79 o 
   2   1  10        1.43        2.96      1.13 o 
   3   1  10        3.42        2.98      1.18 o 
   4   1  10        0.63        0.28      1.25 o 
  -8   2  10        0.00       -0.24      1.43 o 
  -7   2  10        1.40        1.20      0.99 o 
  -6   2  10        1.40        0.28      0.85 o 
  -5   2  10        0.46        1.64      0.84 o 
  -4   2  10        9.76       10.29      1.41 o 
  -3   2  10        1.99        1.26      0.79 o 
  -2   2  10       37.79       37.64      2.60 o 
  -1   2  10        0.36        0.62      0.74 o 
   0   2  10        0.86        0.80      0.80 o 
   1   2  10        8.27        6.06      1.30 o 
   2   2  10        0.47        2.36      1.03 o 
   3   2  10        0.22        1.17      1.12 o 
   4   2  10        0.14        0.76      1.25 o 
  -7   3  10        9.22        6.33      1.52 o 
  -6   3  10       81.15       85.93      5.70 o 
  -5   3  10       38.76       49.18      4.51 o 
  -4   3  10        1.96        2.66      1.05 o 
  -3   3  10        2.67        3.05      2.13 o 
  -2   3  10        0.00       -0.43      0.69 o 
  -1   3  10       36.42       33.75      2.58 o 
   0   3  10       27.96       26.74      3.97 o 
   1   3  10        9.77        9.27      1.53 o 
   2   3  10        0.00        0.10      1.01 o 
   3   3  10        2.62        3.07      1.35 o 
  -7   4  10        0.60       -1.55      1.41 o 
  -6   4  10        2.08        4.07      1.78 o 
  -5   4  10        5.30        5.06      1.76 o 
  -4   4  10        1.72        0.54      1.17 o 
  -3   4  10        1.51        2.24      0.98 o 
  -2   4  10       12.61       15.46      1.87 o 
  -1   4  10        0.02       -0.81      0.74 o 
   0   4  10       30.81       30.38      2.58 o 
   1   4  10        4.56        5.00      1.21 o 
   2   4  10        4.02        4.31      1.31 o 
   3   4  10        0.64        0.85      1.20 o 
  -6   5  10        0.04        1.09      1.57 o 
  -5   5  10        0.44        0.09      1.49 o 
  -4   5  10       65.33       72.14      5.26 o 
  -3   5  10        3.61        3.86      1.15 o 
  -2   5  10       22.01       24.60      2.34 o 
  -1   5  10        9.72       11.96      2.79 o 
   0   5  10        7.06        4.92      1.22 o 
   1   5  10        6.12        7.25      1.54 o 
   2   5  10        1.67        1.10      1.79 o 
  -6   6  10        0.27        2.28      1.89 o 
  -5   6  10        0.58       -1.02      1.64 o 
  -4   6  10       71.89       94.44      6.38 o 
  -3   6  10        2.32        3.16      1.14 o 
  -2   6  10        1.66        1.47      1.08 o 
  -1   6  10        1.71        1.32      0.98 o 
   0   6  10       11.64        8.98      1.64 o 
   1   6  10        0.16        1.02      1.21 o 
  -4   7  10       20.56       17.93      3.25 o 
  -3   7  10        0.00        0.52      1.51 o 
  -2   7  10        0.21        2.01      1.09 o 
  -1   7  10        0.89        3.12      1.27 o 
   0   7  10        0.02        0.71      1.05 o 
  -2   8  10        0.36        0.41      1.46 o 
  -1   8  10        0.19       -0.28      1.59 o 
  -4  -7  11        0.14        0.33      1.30 o 
  -3  -7  11        2.25        3.14      1.40 o 
  -2  -7  11        0.32        0.89      1.22 o 
  -1  -7  11        0.92        1.53      1.20 o 
   0  -7  11        2.03        1.84      1.65 o 
  -5  -6  11        4.04        4.67      1.45 o 
  -4  -6  11        1.15        1.24      1.94 o 
  -3  -6  11       10.93       11.10      1.86 o 
  -2  -6  11        8.68        6.72      1.52 o 
  -1  -6  11        4.72        8.33      1.81 o 
   0  -6  11        4.16        3.52      1.34 o 
   1  -6  11        0.31        0.88      1.82 o 
  -6  -5  11        0.52       -0.22      1.77 o 
  -5  -5  11        6.46        8.27      1.65 o 
  -4  -5  11       13.81       14.81      2.18 o 
  -3  -5  11        5.47        7.49      1.55 o 
  -2  -5  11        1.05        0.10      0.88 o 
  -1  -5  11       10.04       11.42      1.71 o 
   0  -5  11        2.10        2.00      1.18 o 
   1  -5  11        8.05       12.79      2.99 o 
   2  -5  11        7.72       10.01      2.79 o 
  -6  -4  11        1.92        1.72      2.00 o 
  -5  -4  11        6.54        6.23      1.45 o 
  -4  -4  11       15.11       17.42      2.10 o 
  -3  -4  11       18.32       20.57      2.22 o 
  -2  -4  11       94.78       97.31      4.23 o 
  -1  -4  11       36.99       31.49      3.12 o 
   0  -4  11        0.01        0.83      1.51 o 
   1  -4  11        3.00        5.85      2.17 o 
   2  -4  11        1.11       -0.29      1.61 o 
  -7  -3  11        0.10        0.53      1.57 o 
  -6  -3  11        4.05        2.32      1.87 o 
  -5  -3  11       10.12       11.04      1.70 o 
  -4  -3  11        2.55        4.63      1.26 o 
  -3  -3  11      151.17      149.13      5.52 o 
  -2  -3  11       44.33       42.64      3.31 o 
  -1  -3  11        0.13       -0.23      1.12 o 
   0  -3  11        9.33       12.09      2.77 o 
   1  -3  11        0.97       -1.04      1.27 o 
   2  -3  11        0.16        0.41      1.67 o 
   3  -3  11       11.74       11.38      2.92 o 
  -7  -2  11        2.00        0.50      1.63 o 
  -6  -2  11        1.27        3.26      1.81 o 
  -5  -2  11       21.12       22.42      2.21 o 
  -4  -2  11        0.03       -1.24      0.86 o 
  -3  -2  11       68.88       77.48      3.56 o 
  -2  -2  11       11.71       16.29      2.71 o 
  -1  -2  11       34.41       32.55      3.86 o 
   0  -2  11        2.08        5.16      2.04 o 
   1  -2  11        5.27        6.74      2.08 o 
   2  -2  11        5.94       10.04      2.57 o 
   3  -2  11        2.21        1.81      1.76 o 
  -7  -1  11        0.01        1.63      1.66 o 
  -6  -1  11        5.64       11.78      2.42 o 
  -5  -1  11        1.96        4.22      1.69 o 
  -4  -1  11        1.16        0.86      0.86 o 
  -3  -1  11       10.18       10.71      2.15 o 
  -2  -1  11       13.52       13.20      2.52 o 
  -1  -1  11       23.26       25.07      3.30 o 
   0  -1  11        4.05        6.03      2.06 o 
   1  -1  11        7.25        8.66      2.37 o 
   2  -1  11        2.84        3.93      1.26 o 
   3  -1  11        6.21        9.06      1.75 o 
  -7   0  11        0.44        0.01      1.49 o 
  -6   0  11        8.72       12.51      2.47 o 
  -5   0  11        1.20        0.63      1.21 o 
  -4   0  11        1.25        3.16      1.47 o 
  -3   0  11       31.92       29.62      2.42 o 
  -2   0  11       21.59       24.64      4.19 o 
  -1   0  11        0.74        0.31      0.72 o 
   0   0  11        0.01        0.84      0.79 o 
   1   0  11       12.68       14.67      3.39 o 
   2   0  11        0.21       -0.85      0.84 o 
   3   0  11        0.07        2.00      1.26 o 
  -7   1  11        0.76        2.19      2.05 o 
  -6   1  11        1.90        4.17      1.14 o 
  -4   1  11        5.28        4.50      1.63 o 
  -3   1  11       15.96       16.75      1.88 o 
  -2   1  11        4.18        6.05      1.21 o 
  -1   1  11       15.45       14.50      1.77 o 
   0   1  11        0.67        0.20      0.75 o 
   1   1  11        6.57        5.41      1.32 o 
   2   1  11        3.41        2.35      1.14 o 
   3   1  11        7.57        6.95      1.71 o 
  -7   2  11        2.13        4.96      1.31 o 
  -6   2  11        0.05        0.52      1.19 o 
  -5   2  11        1.06        1.82      1.31 o 
  -4   2  11        3.82        6.18      1.23 o 
  -3   2  11        0.05        0.71      0.84 o 
  -2   2  11        1.60        1.27      0.86 o 
  -1   2  11       29.94       25.97      2.35 o 
   0   2  11       16.04       14.89      1.95 o 
   1   2  11        0.00        0.13      0.87 o 
   2   2  11        2.30        3.70      1.37 o 
   3   2  11        0.01       -1.50      1.05 o 
  -7   3  11        1.66        2.29      1.60 o 
  -6   3  11        0.46        0.16      1.33 o 
  -5   3  11        0.28       -0.67      1.12 o 
  -4   3  11        2.34        2.63      1.42 o 
  -3   3  11        0.37       -0.66      0.79 o 
  -2   3  11        3.03        5.53      1.29 o 
  -1   3  11        1.59        1.31      1.65 o 
   0   3  11        4.49        2.57      1.61 o 
   1   3  11        5.88        6.75      2.28 o 
   2   3  11        7.38        9.03      1.82 o 
  -6   4  11        7.53        7.92      2.27 o 
  -4   4  11        5.08        2.67      1.56 o 
  -3   4  11        0.67        0.55      0.95 o 
  -2   4  11        0.79        1.27      0.99 o 
  -1   4  11        8.15       10.94      1.91 o 
   0   4  11        6.62        6.33      1.46 o 
   1   4  11        0.01        0.88      1.07 o 
   2   4  11       13.78       15.98      2.35 o 
  -6   5  11       11.96       12.91      2.93 o 
  -5   5  11        6.41        9.34      2.56 o 
  -4   5  11        2.40        1.10      1.56 o 
  -3   5  11       12.46       16.26      2.06 o 
  -2   5  11        0.01        0.00      0.94 o 
  -1   5  11        0.11       -0.24      0.91 o 
   0   5  11        0.54        1.55      1.19 o 
   1   5  11        2.77        3.46      2.37 o 
  -5   6  11        0.17       -0.91      1.64 o 
  -4   6  11       19.44       19.61      3.55 o 
  -3   6  11        0.03        1.99      1.85 o 
  -2   6  11        0.42       -0.32      1.04 o 
  -1   6  11        0.51        0.28      1.10 o 
   0   6  11        0.51       -0.99      1.02 o 
  -2   7  11        0.01       -1.23      1.54 o 
  -4  -6  12        2.03        2.92      1.57 o 
  -3  -6  12        6.42        7.11      1.79 o 
  -2  -6  12        2.07        2.06      2.60 o 
  -1  -6  12        0.62       -0.70      1.14 o 
  -5  -5  12        1.58        0.58      1.29 o 
  -4  -5  12        3.29        1.96      1.44 o 
  -3  -5  12        0.17       -0.63      1.05 o 
  -2  -5  12        1.14        0.58      1.32 o 
  -1  -5  12        0.43        1.04      1.67 o 
   0  -5  12        0.15        1.18      1.75 o 
  -5  -4  12        0.02        0.61      1.23 o 
  -4  -4  12        0.00        0.05      1.09 o 
  -3  -4  12        0.09        0.05      2.06 o 
  -2  -4  12        0.65       -0.02      1.33 o 
  -1  -4  12        3.26        1.83      1.66 o 
   0  -4  12        0.01        0.98      1.63 o 
   1  -4  12        5.46       11.62      2.93 o 
  -6  -3  12        3.47        4.60      2.23 o 
  -5  -3  12       37.76       40.92      3.10 o 
  -4  -3  12       11.62       13.69      1.94 o 
  -3  -3  12        2.42        2.32      1.66 o 
  -2  -3  12       11.96       10.39      2.44 o 
  -1  -3  12        0.92        2.43      1.60 o 
   0  -3  12        0.39       -0.04      1.39 o 
   1  -3  12        8.65        6.14      2.33 o 
   2  -3  12        0.06        0.57      1.75 o 
  -6  -2  12       12.88       15.30      3.01 o 
  -5  -2  12       31.94       43.06      4.22 o 
  -4  -2  12       19.33       28.02      3.67 o 
  -3  -2  12        0.07        0.61      1.27 o 
  -2  -2  12        0.37        1.06      1.24 o 
  -1  -2  12        0.01       -0.22      1.21 o 
   0  -2  12        3.60        4.78      2.08 o 
   1  -2  12        0.10        0.78      1.79 o 
   2  -2  12        3.54        3.10      2.07 o 
  -6  -1  12        1.11        2.88      1.74 o 
  -4  -1  12        2.04        4.19      1.75 o 
  -3  -1  12        4.19        7.09      2.05 o 
  -2  -1  12        2.39        2.23      1.48 o 
  -1  -1  12        2.02        0.28      1.26 o 
   0  -1  12       13.32       14.76      2.96 o 
   1  -1  12        1.70        2.38      1.72 o 
   2  -1  12        0.87        0.33      1.69 o 
  -7   0  12        0.00       -0.80      1.65 o 
  -4   0  12        3.62        6.19      1.86 o 
  -3   0  12        0.02        0.31      1.12 o 
  -2   0  12        0.00        1.57      1.42 o 
  -1   0  12       12.39       13.08      2.62 o 
   0   0  12        2.03        2.64      1.13 o 
   1   0  12        0.06       -0.21      1.01 o 
   2   0  12        0.76        2.00      1.30 o 
  -4   1  12        0.25        0.35      0.90 o 
  -3   1  12       39.02       40.34      2.95 o 
  -2   1  12       34.24       34.20      4.56 o 
  -1   1  12        7.92       10.36      1.62 o 
   0   1  12        0.93        0.29      0.89 o 
   1   1  12        0.45        1.66      2.11 o 
   2   1  12        0.53        2.08      1.27 o 
  -6   2  12        4.54        3.82      1.78 o 
  -5   2  12        2.17        2.53      1.65 o 
  -4   2  12        1.78        3.51      1.23 o 
  -3   2  12        3.72        3.98      1.16 o 
  -2   2  12       10.71       12.95      3.37 o 
  -1   2  12        6.08        5.49      2.18 o 
   0   2  12       13.45       18.91      4.83 o 
   1   2  12        0.01       -0.64      1.06 o 
   2   2  12        1.10        4.96      2.18 o 
  -6   3  12        5.24        4.77      2.06 o 
  -5   3  12        0.04       -0.07      1.57 o 
  -4   3  12        5.41       11.51      2.67 o 
  -3   3  12        0.04       -0.27      0.90 o 
  -2   3  12        0.08        0.91      1.22 o 
  -1   3  12        5.51        4.91      1.34 o 
   0   3  12        0.06        0.96      1.16 o 
   1   3  12        0.28        1.46      1.28 o 
  -5   4  12        0.46        1.46      1.93 o 
  -4   4  12        1.69        3.94      1.98 o 
  -3   4  12        3.63        4.10      2.85 o 
  -2   4  12        0.94        0.67      1.13 o 
  -1   4  12        7.39        6.70      1.62 o 
   0   4  12       19.32       23.35      2.64 o 
  -4   5  12        2.88        0.76      1.95 o 
  -3   5  12        0.63        0.85      1.24 o 
  -2   5  12        0.14        0.01      1.20 o 
  -1   5  12        0.03       -0.80      1.28 o 
  -4  -4  13        4.78        4.42      2.28 o 
  -3  -4  13        3.29        2.42      2.21 o 
  -2  -4  13        0.03        1.86      2.03 o 
  -5  -3  13        0.52        1.89      1.41 o 
  -4  -3  13        7.17        7.41      2.53 o 
  -3  -3  13        0.46        2.34      1.93 o 
  -2  -3  13        0.06       -0.08      1.53 o 
  -1  -3  13        4.71        5.01      2.29 o 
  -5  -2  13        5.98        8.65      2.51 o 
  -4  -2  13        0.15        2.90      1.91 o 
  -3  -2  13        0.71        2.18      1.69 o 
  -2  -2  13        1.34        0.90      1.78 o 
  -1  -2  13        0.12        1.55      1.84 o 
   0  -2  13        1.97        2.53      1.89 o 
  -4  -1  13        0.02        0.28      1.52 o 
  -3  -1  13        0.03        0.21      1.36 o 
  -2  -1  13        1.13        1.97      1.72 o 
  -1  -1  13        0.19        0.55      1.58 o 
   0  -1  13        0.77        1.40      1.76 o 
  -4   0  13        6.51        6.18      2.14 o 
  -3   0  13        2.52        1.84      1.60 o 
  -2   0  13        1.58        2.23      1.75 o 
  -1   0  13        0.04        0.83      1.64 o 
   0   0  13        5.09        5.77      2.46 o 
  -4   1  13        3.05        2.92      1.68 o 
  -3   1  13        0.31        0.96      1.48 o 
  -2   1  13        0.40       -1.41      1.54 o 
  -1   1  13        2.26        1.39      1.55 o 
   0   1  13        0.90        1.91      1.37 o 
  -5   2  13        0.33        1.09      1.93 o 
  -4   2  13        6.19        5.77      1.54 o 
  -3   2  13        2.02        2.45      1.26 o 
  -2   2  13        0.26        1.76      1.23 o 
  -1   2  13        6.45        5.29      2.74 o 
   0   2  13        5.76        7.16      2.63 o 
  -4   3  13        0.00       -0.12      1.79 o 
  -3   3  13        1.53        3.24      1.38 o 
  -2   3  13        0.17        1.98      2.05 o 
  -1   3  13        3.02        2.23      1.53 o 
  -3   4  13        0.47       -0.34      1.50 o 
  -2   4  13        4.62        8.18      2.24 o 
  -3   0  14        4.94        0.97      1.93 o 
                                                 
